# Supplementary material for: (E)-6,8-Di­chloro-3-{[(naphthalen-1-ylmeth­yl)iminiumyl]meth­yl}-2H-chromen-4-olate
Source: Acta Crystallogr Sect E Struct Rep Online. 2013 Jul 10;69(Pt 8):o1226. doi: 10.1107/S1600536813018084 (PMC3793731; doi:10.1107/S1600536813018084)
Supplement: Supplementary file 1 [file e-69-o1226-sup1.cif]

##############################################################################
#                                                                            #
# This CIF contains the data in a paper accepted for publication in          #
# Acta Crystallographica Section E. It conforms to the requirements of       #
# Notes for Authors for Acta Crystallographica Section E, and has been       #
# peer reviewed under the auspices of the IUCr Commission on Journals.       #
#                                                                            #
# Full details of the Crystallographic Information File format               #
# are given in the paper "The Crystallographic Information File (CIF):       #
# a New Standard Archive File for Crystallography" by S. R. Hall, F. H.      #
# Allen and I. D. Brown [Acta Cryst. (1991), A47, 655-685].                  #
#                                                                            #
# The current version of the core CIF dictionary is obtainable from          #
# ftp://ftp.iucr.org/pub/cif_core.dic.                                       #
#                                                                            #
# Software is freely available for graphical display of the structure(s)     #
# in this CIF. For information consult the CIF software page                 #
# http://www.iucr.org/resources/cif/software.                                #
#                                                                            #
# This file may be used for bona fide research purposes within the           #
# scientific community so long as proper attribution is given to the journal # 
# article from which it was obtained.                                        #
#                                                                            #
##############################################################################
data_General
_audit_creation_method     'by CrystalStructure 4.0'
_journal_date_recd_electronic     2013-06-20
_journal_date_accepted     2013-07-01
_journal_name_full     'Acta Crystallographica, Section E'
_journal_year     2013
_journal_volume     69
_journal_issue      8
_journal_page_first     o1226
_journal_page_last     o1226
_journal_paper_category     QO
_journal_paper_doi     10.1107/S1600536813018084
_journal_coeditor_code     ZP2006
_publ_contact_author_name     'Yoshinobu Ishikawa'
_publ_contact_author_address
;
School of Pharmaceutical Sciences
University of Shizuoka
52-1 Yada, Suruga-ku
Shizuoka 422-8526, Japan
;
_publ_contact_author_email     'ishi206@u-shizuoka-ken.ac.jp'
_publ_contact_author_fax     '+81-542645645'
_publ_contact_author_phone     '+81-542645645'
_publ_section_title
;\
(<i>E</i>)-6,8-Dichloro-3-{[(naphthalen-1-ylmethyl)iminio]methyl}-2<i>H</i>-\
chromen-4-olate
;
_publ_section_title_footnote     .
loop_
    _publ_author_name
    _publ_author_footnote
    _publ_author_address
    'Ishikawa, Yoshinobu' .
;
School of Pharmaceutical Sciences
University of Shizuoka
52-1 Yada, Suruga-ku
Shizuoka 422-8526, Japan
;
    'Motohashi, Yuya' .
;
School of Pharmaceutical Sciences
University of Shizuoka
52-1 Yada, Suruga-ku
Shizuoka 422-8526, Japan
;
_publ_section_synopsis     .
_iucr_refine_instructions_details
;
TITL (E)-6,8-dichloro-3-(((naphthalen-1-ylmethyl)imino)methyl)-2H
CELL  0.71069 16.28620 8.91010 12.00770 90.000 102.650 90.000
ZERR  4 0.00640 0.00600 0.00860 0.000 0.040 0.000
LATT 1
SYMM    -X, .50+Y, .50-Z
SFAC C H CL N O
UNIT 84 60 8 4 8
SHEL 99999.000000 0.000000
OMIT      0   1  10
OMIT     -1   2  11
OMIT      1   1  14
OMIT      0   1  11
OMIT      1   2  13
OMIT      2   0  14
OMIT      1   1   9
OMIT      4   2   5
OMIT      0   2  10
OMIT     -2   4   3
OMIT     -1   2   9
OMIT      0   1   9
OMIT      0   1  13
OMIT      3   0   6
OMIT     18   0   0
OMIT      0   2  13
OMIT      0   5   6
OMIT      1   4   4
OMIT     -9   1   1
OMIT      2   2   1
OMIT      8   3   8
OMIT     -4   3   5
OMIT      0   1   4
OMIT     -3   0   6
OMIT     -3   3   3
OMIT      1   0  10
OMIT    -16   0   2
OMIT     -1   2  13
OMIT      1   1  15
OMIT     10   0   0
OMIT     -2   3   4
OMIT     -3   5   1
OMIT      5   4   2
OMIT      3   2   4
OMIT     -3   1   6
OMIT     -3   3   4
OMIT      6   4   2
OMIT     -7   5   1
L.S. 25
FMAP 2
PLAN -25
WPDB -2
HTAB
BOND $H
CONF
LIST 4
TEMP -173.0
ACTA
SIZE 0.370 0.370 0.280
WGHT    0.043300    0.747900
FVAR       0.89109
CL1   3    0.100986    0.410741    0.504074    11.00000    0.01563    0.02855 =
         0.01929   -0.00941    0.00266   -0.00243
CL2   3    0.171466    0.845818    0.820921    11.00000    0.01504    0.01710 =
         0.02549   -0.00669    0.00772   -0.00033
O1    5    0.345009    0.793848    0.807544    11.00000    0.01243    0.01600 =
         0.02412   -0.00440    0.00356    0.00003
O2    5    0.430152    0.526711    0.578132    11.00000    0.01612    0.02121 =
         0.02247   -0.00197    0.00783    0.00246
N1    4    0.588847    0.648070    0.669033    11.00000    0.01204    0.01887 =
         0.02284   -0.00032    0.00460   -0.00213
AFIX  43
H6    2    0.561677    0.596177    0.610018    11.00000   -1.20000
AFIX   0
C1    1    0.429330    0.732577    0.843175    11.00000    0.01160    0.01920 =
         0.02036   -0.00020    0.00197    0.00053
AFIX  23
H1B   2    0.428343    0.647654    0.896031    11.00000   -1.20000
H2A   2    0.467190    0.810613    0.884983    11.00000   -1.20000
AFIX   0
C2    1    0.463278    0.679275    0.743770    11.00000    0.01387    0.01481 =
         0.02101    0.00307    0.00526    0.00176
C3    1    0.408207    0.593445    0.658029    11.00000    0.01381    0.01351 =
         0.01969    0.00434    0.00612    0.00268
C4    1    0.259008    0.505214    0.594867    11.00000    0.01598    0.01617 =
         0.01335    0.00043    0.00482    0.00238
AFIX  43
H3    2    0.276857    0.433434    0.546649    11.00000   -1.20000
AFIX   0
C5    1    0.174352    0.521219    0.594109    11.00000    0.01548    0.01701 =
         0.01406    0.00065    0.00237   -0.00147
C6    1    0.146311    0.626559    0.662854    11.00000    0.01251    0.01738 =
         0.01648    0.00208    0.00512    0.00080
AFIX  43
H4    2    0.087941    0.638248    0.660255    11.00000   -1.20000
AFIX   0
C7    1    0.205145    0.713801    0.734976    11.00000    0.01548    0.01179 =
         0.01643    0.00068    0.00682    0.00238
C8    1    0.291347    0.699314    0.739096    11.00000    0.01372    0.01284 =
         0.01618    0.00220    0.00387   -0.00015
C9    1    0.318012    0.595100    0.666856    11.00000    0.01375    0.01503 =
         0.01650    0.00326    0.00532    0.00183
C10   1    0.546797    0.702602    0.743291    11.00000    0.01460    0.01424 =
         0.02060    0.00367    0.00319    0.00004
AFIX  43
H5    2    0.577688    0.764302    0.802386    11.00000   -1.20000
AFIX   0
C11   1    0.678922    0.672491    0.683404    11.00000    0.01099    0.01725 =
         0.02450    0.00442    0.00501    0.00118
AFIX  23
H7A   2    0.704840    0.579055    0.662571    11.00000   -1.20000
H8B   2    0.703249    0.692539    0.765060    11.00000   -1.20000
AFIX   0
C12   1    0.702495    0.800523    0.613344    11.00000    0.01402    0.01318 =
         0.01554   -0.00180    0.00509    0.00007
C13   1    0.642954    0.874592    0.534059    11.00000    0.01615    0.01830 =
         0.01768   -0.00143    0.00207    0.00110
AFIX  43
H9    2    0.585454    0.846972    0.523964    11.00000   -1.20000
AFIX   0
C14   1    0.665738    0.991753    0.466847    11.00000    0.02438    0.02047 =
         0.01567    0.00167    0.00034    0.00331
AFIX  43
H10   2    0.623592    1.042438    0.412687    11.00000   -1.20000
AFIX   0
C15   1    0.748395    1.031853    0.479953    11.00000    0.02822    0.01870 =
         0.01722    0.00275    0.00717   -0.00155
AFIX  43
H11   2    0.763315    1.109803    0.434147    11.00000   -1.20000
AFIX   0
C16   1    0.897995    0.999320    0.575628    11.00000    0.02307    0.01865 =
         0.02458    0.00010    0.01099   -0.00420
AFIX  43
H12   2    0.913527    1.075664    0.528980    11.00000   -1.20000
AFIX   0
C17   1    0.958738    0.930280    0.655875    11.00000    0.01527    0.02238 =
         0.02984   -0.00559    0.00894   -0.00379
AFIX  43
H13   2    1.016000    0.958765    0.664517    11.00000   -1.20000
AFIX   0
C18   1    0.936701    0.817011    0.725810    11.00000    0.01502    0.02062 =
         0.02193   -0.00333    0.00354    0.00300
AFIX  43
H14   2    0.979122    0.770247    0.782041    11.00000   -1.20000
AFIX   0
C19   1    0.854002    0.773719    0.713099    11.00000    0.01606    0.01432 =
         0.01725   -0.00173    0.00505    0.00043
AFIX  43
H15   2    0.840022    0.696825    0.760536    11.00000   -1.20000
AFIX   0
C20   1    0.789370    0.842242    0.630218    11.00000    0.01442    0.01268 =
         0.01366   -0.00293    0.00497   -0.00001
C21   1    0.811926    0.958527    0.560975    11.00000    0.01987    0.01568 =
         0.01685   -0.00209    0.00724   -0.00083
HKLF 4
REM  (E)-6,8-dichloro-3-(((naphthalen-1-ylmethyl)imino)methyl)-2H
REM R1 =  0.0333 for   3367 Fo > 4sig(Fo)  and  0.0468 for all   3875 data
REM    235 parameters refined using      0 restraints
END
WGHT      0.0425      0.7699
REM Highest difference peak  0.489,  deepest hole -0.527,  1-sigma level  0.145
Q1    1   0.1391  0.4993  0.7407  11.00000  0.05    0.49
Q2    1   0.3075  0.4983  0.7894  11.00000  0.05    0.46
Q3    1   0.7816  0.9957  0.6786  11.00000  0.05    0.42
Q4    1   0.6441  1.0180  0.6608  11.00000  0.05    0.38
Q5    1   0.1461  0.7096  0.5067  11.00000  0.05    0.37
Q6    1   0.7988  0.7759  0.4657  11.00000  0.05    0.36
Q7    1   0.3894  0.4963  0.8268  11.00000  0.05    0.36
Q8    1   0.2963  0.2705  0.5336  11.00000  0.05    0.35
Q9    1   0.7577  1.2569  0.4627  11.00000  0.05    0.35
Q10   1   0.6348  0.7546  0.4314  11.00000  0.05    0.35
Q11   1   0.6144  1.2255  0.4627  11.00000  0.05    0.34
Q12   1   0.2640  0.2634  0.5555  11.00000  0.05    0.34
Q13   1   0.5599  1.2589  0.4785  11.00000  0.05    0.34
Q14   1   0.6867  0.7638  0.4320  11.00000  0.05    0.34
Q15   1   0.0797  0.7445  0.4645  11.00000  0.05    0.33
Q16   1   0.6588  1.2576  0.4770  11.00000  0.05    0.33
Q17   1   0.7994  0.9237  0.6232  11.00000  0.05    0.32
Q18   1   0.3816  0.9543  0.7338  11.00000  0.05    0.31
Q19   1   0.1762  0.7924  0.5918  11.00000  0.05    0.31
Q20   1   0.4413  0.4755  0.7642  11.00000  0.05    0.29
Q21   1   0.1307  0.2040  0.5075  11.00000  0.05    0.29
Q22   1   0.1541  0.2229  0.5105  11.00000  0.05    0.29
Q23   1   0.1594  0.2915  0.4581  11.00000  0.05    0.28
Q24   1   0.8328  0.5649  0.8279  11.00000  0.05    0.28
Q25   1   0.2284  1.0213  0.7985  11.00000  0.05    0.28
;
data_I
_chemical_name_systematic
;\
(<i>E</i>)-6,8-Dichloro-3-{[(naphthalen-1-ylmethyl)iminio]methyl}-2<i>H</i>-\
chromen-4-olate
;
_chemical_formula_moiety     'C21 H15 Cl2 N O2'
_chemical_formula_sum     'C21 H15 Cl2 N O2'
_chemical_formula_iupac     'C21 H15 Cl2 N O2'
_chemical_formula_weight     384.26
_chemical_melting_point     ?
_symmetry_cell_setting     monoclinic
_symmetry_space_group_name_H-M     'P 1 21/c 1'
_symmetry_space_group_name_Hall     '-P 2ybc'
loop_
    _symmetry_equiv_pos_site_id
    _symmetry_equiv_pos_as_xyz
    1 '+X,+Y,+Z'
    2 '-X,1/2+Y,1/2-Z'
    3 '-X,-Y,-Z'
    4 '+X,1/2-Y,1/2+Z'
_cell_length_a     16.286(7)
_cell_length_b     8.910(6)
_cell_length_c     12.008(9)
_cell_angle_alpha     90.0000
_cell_angle_beta     102.65(4)
_cell_angle_gamma     90.0000
_cell_volume     1700.2(19)
_cell_formula_units_Z     4
_cell_measurement_reflns_used     25
_cell_measurement_theta_min     15.73
_cell_measurement_theta_max     17.45
_cell_measurement_temperature     100
_exptl_crystal_description     block
_exptl_crystal_colour     yellow
_exptl_crystal_size_max     0.370
_exptl_crystal_size_mid     0.370
_exptl_crystal_size_min     0.280
_exptl_crystal_density_diffrn     1.501
_exptl_crystal_density_meas     ?
_exptl_crystal_density_method     'not measured'
_exptl_crystal_F_000     792.00
_exptl_absorpt_coefficient_mu     0.397
_exptl_absorpt_correction_type     none
_diffrn_ambient_temperature     100
_diffrn_radiation_type     'Mo K\a'
_diffrn_radiation_wavelength     0.71069
_diffrn_measurement_device_type     'Rigaku AFC7R'
_diffrn_measurement_method     \w-2\q
_diffrn_reflns_number     4657
_diffrn_reflns_av_R_equivalents     0.0829
_diffrn_reflns_theta_max     27.56
_diffrn_reflns_theta_full     27.56
_diffrn_measured_fraction_theta_max     0.985
_diffrn_measured_fraction_theta_full     0.985
_diffrn_reflns_limit_h_min     -20
_diffrn_reflns_limit_h_max     21
_diffrn_reflns_limit_k_min     0
_diffrn_reflns_limit_k_max     11
_diffrn_reflns_limit_l_min     -15
_diffrn_reflns_limit_l_max     8
_diffrn_standards_number     3
_diffrn_standards_interval_count     150
_diffrn_standards_decay_%     -0.430
_refine_special_details
;
Refinement was performed using all reflections. The weighted <i>R</i>-factor
(<i>wR</i>) and goodness of fit (<i>S</i>) are based on <i>F</i>^2^.
<i>R</i>-factor (gt) are based on <i>F</i>. The threshold expression of
<i>F</i>^2^ > 2.0 \s(<i>F</i>^2^) is used only for calculating <i>R</i>-factor
(gt).
;
_reflns_number_total     3875
_reflns_number_gt     3367
_reflns_threshold_expression     F^2^>2.0\s(F^2^)
_refine_ls_structure_factor_coef     Fsqd
_refine_ls_R_factor_gt     0.0333
_refine_ls_wR_factor_ref     0.0831
_refine_ls_goodness_of_fit_ref     1.041
_refine_ls_number_reflns     3875
_refine_ls_number_parameters     235
_refine_ls_number_restraints     0
_refine_ls_hydrogen_treatment     constr
_refine_ls_weighting_scheme     calc
_refine_ls_weighting_details
            'w = 1/[\s^2^(Fo^2^)+(0.0433P)^2^+0.7479P] where P=(Fo^2^+2Fc^2^)/3'
_atom_sites_solution_hydrogens     geom
_atom_sites_solution_primary     direct
_atom_sites_solution_secondary     difmap
_refine_ls_shift/su_max     0.001
_refine_diff_density_max     0.490
_refine_diff_density_min     -0.530
_refine_ls_extinction_method     none
_refine_ls_extinction_coef     ?
loop_
    _atom_type_symbol
    _atom_type_description
    _atom_type_scat_dispersion_real
    _atom_type_scat_dispersion_imag
    _atom_type_scat_source
    'C' 'C' 0.0033 0.0016
;
International Tables for Crystallography
(1992, Vol. C, Tables 4.2.6.8 and 6.1.1.4)
;
    'H' 'H' 0.0000 0.0000
;
International Tables for Crystallography
(1992, Vol. C, Table 6.1.1.4)
;
    'Cl' 'Cl' 0.1484 0.1585
;
International Tables for Crystallography
(1992, Vol. C, Tables 4.2.6.8 and 6.1.1.4)
;
    'N' 'N' 0.0061 0.0033
;
International Tables for Crystallography
(1992, Vol. C, Tables 4.2.6.8 and 6.1.1.4)
;
    'O' 'O' 0.0106 0.0060
;
International Tables for Crystallography
(1992, Vol. C, Tables 4.2.6.8 and 6.1.1.4)
;
_computing_data_collection     '<i>WinAFC</i> (Rigaku, 1999)'
_computing_cell_refinement     '<i>WinAFC</i> (Rigaku, 1999)'
_computing_data_reduction     '<i>WinAFC</i> (Rigaku, 1999)'
_computing_structure_solution     'SHELXS97 (Sheldrick, 2008)'
_computing_structure_refinement     'SHELXL97 (Sheldrick, 2008)'
_computing_molecular_graphics     'CrystalStructure  (Rigaku, 2010)'
_computing_publication_material     'CrystalStructure  (Rigaku, 2010)'
loop_
    _atom_site_type_symbol
    _atom_site_label
    _atom_site_fract_x
    _atom_site_fract_y
    _atom_site_fract_z
    _atom_site_U_iso_or_equiv
    _atom_site_adp_type
    _atom_site_calc_flag
    _atom_site_refinement_flags
    _atom_site_occupancy
    _atom_site_symmetry_multiplicity
    _atom_site_disorder_assembly
    _atom_site_disorder_group
    Cl Cl1 0.10099(2) 0.41074(4) 0.50407(3) 0.02134(10) Uani d . 1.0 4 . .
    Cl Cl2 0.17147(2) 0.84582(4) 0.82092(3) 0.01871(10) Uani d . 1.0 4 . .
    O O1 0.34501(6) 0.79385(11) 0.80754(9) 0.0176(2) Uani d . 1.0 4 . .
    O O2 0.43015(6) 0.52671(12) 0.57813(9) 0.0194(2) Uani d . 1.0 4 . .
    N N1 0.58885(7) 0.64807(13) 0.66903(11) 0.0178(3) Uani d . 1.0 4 . .
    C C1 0.42933(8) 0.73258(16) 0.84317(12) 0.0173(3) Uani d . 1.0 4 . .
    C C2 0.46328(8) 0.67928(15) 0.74377(12) 0.0163(3) Uani d . 1.0 4 . .
    C C3 0.40821(8) 0.59345(15) 0.65803(12) 0.0153(3) Uani d . 1.0 4 . .
    C C4 0.25901(8) 0.50521(16) 0.59487(11) 0.0149(3) Uani d . 1.0 4 . .
    C C5 0.17435(8) 0.52122(16) 0.59411(11) 0.0156(3) Uani d . 1.0 4 . .
    C C6 0.14631(8) 0.62656(15) 0.66285(11) 0.0152(3) Uani d . 1.0 4 . .
    C C7 0.20515(8) 0.71380(15) 0.73498(11) 0.0141(3) Uani d . 1.0 4 . .
    C C8 0.29135(8) 0.69931(15) 0.73910(11) 0.0142(3) Uani d . 1.0 4 . .
    C C9 0.31801(8) 0.59510(15) 0.66686(11) 0.0148(3) Uani d . 1.0 4 . .
    C C10 0.54680(8) 0.70260(15) 0.74329(12) 0.0166(3) Uani d . 1.0 4 . .
    C C11 0.67892(8) 0.67249(16) 0.68340(12) 0.0174(3) Uani d . 1.0 4 . .
    C C12 0.70249(8) 0.80052(15) 0.61334(11) 0.0140(3) Uani d . 1.0 4 . .
    C C13 0.64295(9) 0.87459(16) 0.53406(12) 0.0176(3) Uani d . 1.0 4 . .
    C C14 0.66574(9) 0.99175(17) 0.46685(12) 0.0208(3) Uani d . 1.0 4 . .
    C C15 0.74839(10) 1.03185(17) 0.47995(12) 0.0210(3) Uani d . 1.0 4 . .
    C C16 0.89800(9) 0.99932(17) 0.57563(13) 0.0212(3) Uani d . 1.0 4 . .
    C C17 0.95874(9) 0.93028(17) 0.65587(13) 0.0219(3) Uani d . 1.0 4 . .
    C C18 0.93670(9) 0.81701(16) 0.72581(12) 0.0193(3) Uani d . 1.0 4 . .
    C C19 0.85400(8) 0.77372(15) 0.71310(12) 0.0157(3) Uani d . 1.0 4 . .
    C C20 0.78937(8) 0.84224(14) 0.63022(11) 0.0133(3) Uani d . 1.0 4 . .
    C C21 0.81193(9) 0.95853(16) 0.56097(12) 0.0170(3) Uani d . 1.0 4 . .
    H H1B 0.4283 0.6476 0.8960 0.0207 Uiso calc R 1.0 4 . .
    H H2A 0.4672 0.8106 0.8850 0.0207 Uiso calc R 1.0 4 . .
    H H3 0.2769 0.4334 0.5466 0.0179 Uiso calc R 1.0 4 . .
    H H4 0.0879 0.6382 0.6603 0.0182 Uiso calc R 1.0 4 . .
    H H5 0.5777 0.7643 0.8024 0.0199 Uiso calc R 1.0 4 . .
    H H6 0.5617 0.5962 0.6100 0.0213 Uiso calc R 1.0 4 . .
    H H7A 0.7048 0.5791 0.6626 0.0209 Uiso calc R 1.0 4 . .
    H H8B 0.7033 0.6925 0.7651 0.0209 Uiso calc R 1.0 4 . .
    H H9 0.5855 0.8470 0.5240 0.0211 Uiso calc R 1.0 4 . .
    H H10 0.6236 1.0424 0.4127 0.0249 Uiso calc R 1.0 4 . .
    H H11 0.7633 1.1098 0.4341 0.0252 Uiso calc R 1.0 4 . .
    H H12 0.9135 1.0757 0.5290 0.0255 Uiso calc R 1.0 4 . .
    H H13 1.0160 0.9588 0.6645 0.0263 Uiso calc R 1.0 4 . .
    H H14 0.9791 0.7702 0.7820 0.0231 Uiso calc R 1.0 4 . .
    H H15 0.8400 0.6968 0.7605 0.0188 Uiso calc R 1.0 4 . .
loop_
    _atom_site_aniso_label
    _atom_site_aniso_U_11
    _atom_site_aniso_U_22
    _atom_site_aniso_U_33
    _atom_site_aniso_U_12
    _atom_site_aniso_U_13
    _atom_site_aniso_U_23
    Cl1 0.01563(16) 0.0285(2) 0.01929(17) -0.00243(13) 0.00266(12) -0.00941(13)
    Cl2 0.01504(16) 0.01710(17) 0.02549(18) -0.00033(12) 0.00772(12)
                                                                    -0.00669(13)
    O1 0.0124(5) 0.0160(5) 0.0241(5) 0.0000(4) 0.0036(4) -0.0044(4)
    O2 0.0161(5) 0.0212(5) 0.0225(5) 0.0025(4) 0.0078(4) -0.0020(4)
    N1 0.0120(6) 0.0189(6) 0.0228(6) -0.0021(5) 0.0046(5) -0.0003(5)
    C1 0.0116(6) 0.0192(7) 0.0204(7) 0.0005(5) 0.0020(5) -0.0002(6)
    C2 0.0139(6) 0.0148(7) 0.0210(7) 0.0018(5) 0.0053(5) 0.0031(6)
    C3 0.0138(6) 0.0135(6) 0.0197(7) 0.0027(5) 0.0061(5) 0.0043(5)
    C4 0.0160(6) 0.0162(6) 0.0134(6) 0.0024(5) 0.0048(5) 0.0004(5)
    C5 0.0155(7) 0.0170(7) 0.0141(6) -0.0015(5) 0.0024(5) 0.0006(5)
    C6 0.0125(6) 0.0174(7) 0.0165(6) 0.0008(5) 0.0051(5) 0.0021(5)
    C7 0.0155(6) 0.0118(6) 0.0164(6) 0.0024(5) 0.0068(5) 0.0007(5)
    C8 0.0137(6) 0.0128(6) 0.0162(6) -0.0001(5) 0.0039(5) 0.0022(5)
    C9 0.0138(6) 0.0150(7) 0.0165(6) 0.0018(5) 0.0053(5) 0.0033(5)
    C10 0.0146(6) 0.0142(6) 0.0206(7) 0.0000(5) 0.0032(5) 0.0037(6)
    C11 0.0110(6) 0.0173(7) 0.0245(7) 0.0012(5) 0.0050(5) 0.0044(6)
    C12 0.0140(6) 0.0132(6) 0.0155(6) 0.0001(5) 0.0051(5) -0.0018(5)
    C13 0.0162(7) 0.0183(7) 0.0177(7) 0.0011(5) 0.0021(5) -0.0014(6)
    C14 0.0244(7) 0.0205(7) 0.0157(7) 0.0033(6) 0.0003(6) 0.0017(6)
    C15 0.0282(8) 0.0187(7) 0.0172(7) -0.0015(6) 0.0072(6) 0.0027(6)
    C16 0.0231(8) 0.0187(7) 0.0246(7) -0.0042(6) 0.0110(6) 0.0001(6)
    C17 0.0153(7) 0.0224(8) 0.0298(8) -0.0038(6) 0.0089(6) -0.0056(6)
    C18 0.0150(7) 0.0206(7) 0.0219(7) 0.0030(6) 0.0035(6) -0.0033(6)
    C19 0.0161(6) 0.0143(6) 0.0173(7) 0.0004(5) 0.0050(5) -0.0017(5)
    C20 0.0144(6) 0.0127(6) 0.0137(6)  0.0000(5) 0.0050(5) -0.0029(5)
    C21 0.0199(7) 0.0157(7) 0.0169(7) -0.0008(6) 0.0072(5) -0.0021(6)
_geom_special_details     .
loop_
    _geom_bond_atom_site_label_1
    _geom_bond_atom_site_label_2
    _geom_bond_site_symmetry_1
    _geom_bond_site_symmetry_2
    _geom_bond_distance
    _geom_bond_publ_flag
    Cl1 C5 . . 1.7319(15) no
    Cl2 C7 . . 1.7313(17) no
    O1 C1 . . 1.4524(17) no
    O1 C8 . . 1.3543(17) no
    O2 C3 . . 1.246(2) no
    N1 C10 . . 1.330(3) no
    N1 C11 . . 1.4554(19) no
    C1 C2 . . 1.498(3) no
    C2 C3 . . 1.430(2) no
    C2 C10 . . 1.377(2) no
    C3 C9 . . 1.496(2) no
    C4 C5 . . 1.384(2) no
    C4 C9 . . 1.3958(19) no
    C5 C6 . . 1.391(2) no
    C6 C7 . . 1.3817(19) no
    C7 C8 . . 1.400(2) no
    C8 C9 . . 1.403(2) no
    C11 C12 . . 1.516(3) no
    C12 C13 . . 1.3703(19) no
    C12 C20 . . 1.434(2) no
    C13 C14 . . 1.418(3) no
    C14 C15 . . 1.368(3) no
    C15 C21 . . 1.415(2) no
    C16 C17 . . 1.367(2) no
    C16 C21 . . 1.421(3) no
    C17 C18 . . 1.409(3) no
    C18 C19 . . 1.377(2) no
    C19 C20 . . 1.4185(19) no
    C20 C21 . . 1.426(3) no
    N1 H6 . . 0.880 no
    C1 H1B . . 0.990 no
    C1 H2A . . 0.990 no
    C4 H3 . . 0.950 no
    C6 H4 . . 0.950 no
    C10 H5 . . 0.950 no
    C11 H7A . . 0.990 no
    C11 H8B . . 0.990 no
    C13 H9 . . 0.950 no
    C14 H10 . . 0.950 no
    C15 H11 . . 0.950 no
    C16 H12 . . 0.950 no
    C17 H13 . . 0.950 no
    C18 H14 . . 0.950 no
    C19 H15 . . 0.950 no
loop_
    _geom_contact_atom_site_label_1
    _geom_contact_atom_site_label_2
    _geom_contact_distance
    _geom_contact_site_symmetry_1
    _geom_contact_site_symmetry_2
    _geom_contact_publ_flag
    Cl2 O1 2.9030(16) . . no
    O1 C3 2.878(3) . . no
    O2 N1 2.7938(19) . . no
    O2 C4 2.844(2) . . no
    O2 C10 2.889(2) . . no
    N1 C3 2.956(2) . . no
    N1 C13 2.846(3) . . no
    C1 C9 2.755(3) . . no
    C2 C8 2.794(3) . . no
    C4 C7 2.775(3) . . no
    C5 C8 2.780(3) . . no
    C6 C9 2.800(3) . . no
    C10 C12 3.370(3) . . no
    C10 C13 3.583(3) . . no
    C11 C19 2.937(3) . . no
    C12 C15 2.810(3) . . no
    C13 C21 2.801(3) . . no
    C14 C20 2.819(3) . . no
    C16 C19 2.792(3) . . no
    C17 C20 2.819(3) . . no
    C18 C21 2.806(3) . . no
    Cl1 Cl2 3.4590(17) . 4_564 no
    Cl1 C18 3.531(3) . 2_646 no
    Cl1 C18 3.372(3) . 3_666 no
    Cl1 C19 3.531(3) . 2_646 no
    Cl1 C19 3.298(3) . 3_666 no
    Cl1 C20 3.483(2) . 3_666 no
    Cl2 Cl1 3.4590(17) . 4_565 no
    Cl2 C4 3.544(3) . 4_565 no
    Cl2 C5 3.478(3) . 4_565 no
    O1 N1 3.327(3) . 2_656 no
    O1 C11 3.401(3) . 2_656 no
    O2 O2 3.285(3) . 3_666 no
    O2 N1 3.306(3) . 3_666 no
    O2 C1 3.472(3) . 2_646 no
    O2 C1 3.542(3) . 4_564 no
    O2 C10 3.567(3) . 2_646 no
    N1 O1 3.327(3) . 2_646 no
    N1 O2 3.306(3) . 3_666 no
    C1 O2 3.472(3) . 2_656 no
    C1 O2 3.542(3) . 4_565 no
    C4 Cl2 3.544(3) . 4_564 no
    C5 Cl2 3.478(3) . 4_564 no
    C5 C19 3.302(3) . 2_646 no
    C6 C16 3.558(3) . 2_646 no
    C6 C17 3.515(3) . 2_646 no
    C6 C18 3.466(3) . 2_646 no
    C6 C19 3.479(3) . 2_646 no
    C6 C20 3.542(3) . 2_646 no
    C6 C21 3.566(3) . 2_646 no
    C7 C21 3.399(3) . 2_646 no
    C8 C15 3.511(3) . 3_676 no
    C10 O2 3.567(3) . 2_656 no
    C10 C13 3.567(3) . 4_565 no
    C10 C14 3.418(3) . 4_565 no
    C11 O1 3.401(3) . 2_646 no
    C13 C10 3.567(3) . 4_564 no
    C14 C10 3.418(3) . 4_564 no
    C15 C8 3.511(3) . 3_676 no
    C16 C6 3.558(3) . 2_656 no
    C17 C6 3.515(3) . 2_656 no
    C18 Cl1 3.531(3) . 2_656 no
    C18 Cl1 3.372(3) . 3_666 no
    C18 C6 3.466(3) . 2_656 no
    C19 Cl1 3.531(3) . 2_656 no
    C19 Cl1 3.298(3) . 3_666 no
    C19 C5 3.302(3) . 2_656 no
    C19 C6 3.479(3) . 2_656 no
    C20 Cl1 3.483(2) . 3_666 no
    C20 C6 3.542(3) . 2_656 no
    C21 C6 3.566(3) . 2_656 no
    C21 C7 3.399(3) . 2_656 no
    Cl1 H3 2.8044 . . no
    Cl1 H4 2.8011 . . no
    Cl2 H4 2.8007 . . no
    O2 H3 2.5793 . . no
    O2 H6 2.1816 . . no
    N1 H9 2.4771 . . no
    C1 H5 2.5838 . . no
    C2 H6 2.6121 . . no
    C3 H1B 2.8456 . . no
    C3 H2A 3.3086 . . no
    C3 H3 2.6730 . . no
    C3 H5 3.2932 . . no
    C3 H6 2.6854 . . no
    C4 H4 3.2775 . . no
    C6 H3 3.2754 . . no
    C8 H1B 2.6266 . . no
    C8 H2A 3.1711 . . no
    C8 H3 3.2817 . . no
    C8 H4 3.2853 . . no
    C9 H1B 2.9757 . . no
    C10 H1B 2.9791 . . no
    C10 H2A 2.5432 . . no
    C10 H7A 3.1414 . . no
    C10 H8B 2.5054 . . no
    C10 H9 3.1166 . . no
    C11 H5 2.5417 . . no
    C11 H9 2.6689 . . no
    C11 H15 2.5932 . . no
    C12 H5 3.3778 . . no
    C12 H6 2.9216 . . no
    C12 H10 3.2782 . . no
    C12 H15 2.6946 . . no
    C13 H6 3.0440 . . no
    C13 H7A 3.1064 . . no
    C13 H8B 3.1775 . . no
    C13 H11 3.2717 . . no
    C15 H9 3.2633 . . no
    C15 H12 2.6531 . . no
    C16 H11 2.6523 . . no
    C16 H14 3.2588 . . no
    C17 H15 3.2725 . . no
    C18 H12 3.2633 . . no
    C19 H7A 2.9380 . . no
    C19 H8B 2.7588 . . no
    C19 H13 3.2701 . . no
    C20 H7A 2.7891 . . no
    C20 H8B 2.7134 . . no
    C20 H9 3.2869 . . no
    C20 H11 3.3119 . . no
    C20 H12 3.3119 . . no
    C20 H14 3.2890 . . no
    C21 H10 3.2781 . . no
    C21 H13 3.2836 . . no
    C21 H15 3.3029 . . no
    H1B H5 3.0755 . . no
    H2A H5 2.2747 . . no
    H5 H6 2.7173 . . no
    H5 H7A 3.3695 . . no
    H5 H8B 2.2788 . . no
    H5 H9 3.4527 . . no
    H6 H7A 2.2832 . . no
    H6 H8B 2.7639 . . no
    H6 H9 2.5271 . . no
    H7A H9 3.2912 . . no
    H7A H15 2.4895 . . no
    H8B H9 3.3945 . . no
    H8B H15 2.2403 . . no
    H9 H10 2.3596 . . no
    H10 H11 2.3125 . . no
    H11 H12 2.4808 . . no
    H12 H13 2.3085 . . no
    H13 H14 2.3547 . . no
    H14 H15 2.3174 . . no
    Cl1 H4 3.3003 . 3_566 no
    Cl1 H14 3.3665 . 2_646 no
    Cl1 H15 3.3698 . 2_646 no
    Cl2 H3 3.4819 . 4_565 no
    Cl2 H7A 2.8708 . 2_656 no
    Cl2 H11 3.5822 . 2_646 no
    Cl2 H11 3.4771 . 3_676 no
    Cl2 H12 3.4716 . 2_646 no
    Cl2 H13 2.9779 . 1_455 no
    Cl2 H14 3.1376 . 1_455 no
    Cl2 H15 3.2700 . 2_656 no
    O1 H6 3.1444 . 2_656 no
    O1 H7A 2.7154 . 2_656 no
    O1 H10 3.1583 . 3_676 no
    O1 H11 3.1669 . 3_676 no
    O2 H2A 2.5248 . 2_646 no
    O2 H2A 2.9081 . 4_564 no
    O2 H5 2.7607 . 2_646 no
    O2 H6 2.5402 . 3_666 no
    O2 H7A 3.3604 . 3_666 no
    O2 H9 3.5379 . 3_666 no
    N1 H2A 3.1678 . 2_646 no
    N1 H2A 3.5686 . 4_564 no
    N1 H10 3.3222 . 4_565 no
    C1 H6 3.2859 . 2_656 no
    C1 H9 3.0434 . 4_565 no
    C2 H9 3.5215 . 4_565 no
    C2 H10 3.2427 . 3_676 no
    C2 H10 3.5375 . 4_565 no
    C3 H2A 3.3458 . 2_646 no
    C3 H5 2.9718 . 2_646 no
    C3 H10 3.3648 . 3_676 no
    C4 H5 3.4301 . 2_646 no
    C4 H7A 3.3561 . 3_666 no
    C4 H8B 3.2427 . 2_646 no
    C4 H11 3.4591 . 3_676 no
    C5 H11 3.4793 . 3_676 no
    C5 H15 3.4109 . 2_646 no
    C6 H11 3.1293 . 3_676 no
    C6 H12 3.5089 . 3_676 no
    C6 H14 3.5789 . 1_455 no
    C7 H11 2.7047 . 3_676 no
    C8 H7A 3.5798 . 2_656 no
    C8 H10 3.4120 . 3_676 no
    C8 H11 2.6837 . 3_676 no
    C9 H5 3.3815 . 2_646 no
    C9 H10 3.5560 . 3_676 no
    C9 H11 3.0717 . 3_676 no
    C10 H9 3.3197 . 4_565 no
    C10 H10 3.0585 . 4_565 no
    C11 H3 3.1482 . 3_666 no
    C12 H3 2.9038 . 3_666 no
    C13 H1B 2.8981 . 2_656 no
    C13 H1B 3.5306 . 4_564 no
    C13 H2A 3.4463 . 4_564 no
    C13 H3 3.2759 . 3_666 no
    C13 H5 3.0174 . 4_564 no
    C14 H1B 2.8448 . 2_656 no
    C14 H5 3.1497 . 4_564 no
    C14 H8B 3.0966 . 4_564 no
    C15 H8B 3.2195 . 4_564 no
    C16 H4 3.3653 . 2_656 no
    C16 H13 3.4908 . 3_776 no
    C16 H14 3.3549 . 2_756 no
    C17 H4 3.3395 . 1_655 no
    C17 H4 3.1019 . 2_656 no
    C17 H12 3.3585 . 3_776 no
    C17 H14 3.2288 . 2_756 no
    C18 H4 3.1738 . 1_655 no
    C18 H4 3.2351 . 2_656 no
    C18 H13 3.4745 . 2_746 no
    C20 H3 3.2717 . 3_666 no
    H1B C13 2.8981 . 2_646 no
    H1B C13 3.5306 . 4_565 no
    H1B C14 2.8448 . 2_646 no
    H1B H9 2.8715 . 2_646 no
    H1B H9 2.6810 . 4_565 no
    H1B H10 2.7785 . 2_646 no
    H1B H10 3.5696 . 4_565 no
    H2A O2 2.5248 . 2_656 no
    H2A O2 2.9081 . 4_565 no
    H2A N1 3.1678 . 2_656 no
    H2A N1 3.5686 . 4_565 no
    H2A C3 3.3458 . 2_656 no
    H2A C13 3.4463 . 4_565 no
    H2A H6 2.5906 . 2_656 no
    H2A H6 2.9221 . 4_565 no
    H2A H9 2.6567 . 4_565 no
    H3 Cl2 3.4819 . 4_564 no
    H3 C11 3.1482 . 3_666 no
    H3 C12 2.9038 . 3_666 no
    H3 C13 3.2759 . 3_666 no
    H3 C20 3.2717 . 3_666 no
    H3 H5 3.0475 . 2_646 no
    H3 H6 3.5623 . 3_666 no
    H3 H7A 2.5963 . 3_666 no
    H3 H8B 3.0827 . 2_646 no
    H3 H9 3.5808 . 3_666 no
    H4 Cl1 3.3003 . 3_566 no
    H4 C16 3.3653 . 2_646 no
    H4 C17 3.3395 . 1_455 no
    H4 C17 3.1019 . 2_646 no
    H4 C18 3.1738 . 1_455 no
    H4 C18 3.2351 . 2_646 no
    H4 H12 3.4114 . 3_676 no
    H4 H13 3.0915 . 1_455 no
    H4 H13 3.3779 . 2_646 no
    H4 H14 2.7925 . 1_455 no
    H4 H14 3.5715 . 2_646 no
    H5 O2 2.7607 . 2_656 no
    H5 C3 2.9718 . 2_656 no
    H5 C4 3.4301 . 2_656 no
    H5 C9 3.3815 . 2_656 no
    H5 C13 3.0174 . 4_565 no
    H5 C14 3.1497 . 4_565 no
    H5 H3 3.0475 . 2_656 no
    H5 H9 2.8161 . 4_565 no
    H5 H10 3.0576 . 4_565 no
    H6 O1 3.1444 . 2_646 no
    H6 O2 2.5402 . 3_666 no
    H6 C1 3.2859 . 2_646 no
    H6 H2A 2.5906 . 2_646 no
    H6 H2A 2.9221 . 4_564 no
    H6 H3 3.5623 . 3_666 no
    H6 H6 3.4103 . 3_666 no
    H7A Cl2 2.8708 . 2_646 no
    H7A O1 2.7154 . 2_646 no
    H7A O2 3.3604 . 3_666 no
    H7A C4 3.3561 . 3_666 no
    H7A C8 3.5798 . 2_646 no
    H7A H3 2.5963 . 3_666 no
    H8B C4 3.2427 . 2_656 no
    H8B C14 3.0966 . 4_565 no
    H8B C15 3.2195 . 4_565 no
    H8B H3 3.0827 . 2_656 no
    H8B H10 3.1963 . 4_565 no
    H8B H11 3.3862 . 4_565 no
    H9 O2 3.5379 . 3_666 no
    H9 C1 3.0434 . 4_564 no
    H9 C2 3.5215 . 4_564 no
    H9 C10 3.3197 . 4_564 no
    H9 H1B 2.8715 . 2_656 no
    H9 H1B 2.6810 . 4_564 no
    H9 H2A 2.6567 . 4_564 no
    H9 H3 3.5808 . 3_666 no
    H9 H5 2.8161 . 4_564 no
    H10 O1 3.1583 . 3_676 no
    H10 N1 3.3222 . 4_564 no
    H10 C2 3.2427 . 3_676 no
    H10 C2 3.5375 . 4_564 no
    H10 C3 3.3648 . 3_676 no
    H10 C8 3.4120 . 3_676 no
    H10 C9 3.5560 . 3_676 no
    H10 C10 3.0585 . 4_564 no
    H10 H1B 2.7785 . 2_656 no
    H10 H1B 3.5696 . 4_564 no
    H10 H5 3.0576 . 4_564 no
    H10 H8B 3.1963 . 4_564 no
    H11 Cl2 3.5822 . 2_656 no
    H11 Cl2 3.4771 . 3_676 no
    H11 O1 3.1669 . 3_676 no
    H11 C4 3.4591 . 3_676 no
    H11 C5 3.4793 . 3_676 no
    H11 C6 3.1293 . 3_676 no
    H11 C7 2.7047 . 3_676 no
    H11 C8 2.6837 . 3_676 no
    H11 C9 3.0717 . 3_676 no
    H11 H8B 3.3862 . 4_564 no
    H12 Cl2 3.4716 . 2_656 no
    H12 C6 3.5089 . 3_676 no
    H12 C17 3.3585 . 3_776 no
    H12 H4 3.4114 . 3_676 no
    H12 H12 3.3307 . 3_776 no
    H12 H13 2.8245 . 3_776 no
    H12 H14 3.0781 . 2_756 no
    H13 Cl2 2.9779 . 1_655 no
    H13 C16 3.4908 . 3_776 no
    H13 C18 3.4745 . 2_756 no
    H13 H4 3.0915 . 1_655 no
    H13 H4 3.3779 . 2_656 no
    H13 H12 2.8245 . 3_776 no
    H13 H14 2.8458 . 2_756 no
    H13 H15 3.1438 . 2_756 no
    H14 Cl1 3.3665 . 2_656 no
    H14 Cl2 3.1376 . 1_655 no
    H14 C6 3.5789 . 1_655 no
    H14 C16 3.3549 . 2_746 no
    H14 C17 3.2288 . 2_746 no
    H14 H4 2.7925 . 1_655 no
    H14 H4 3.5715 . 2_656 no
    H14 H12 3.0781 . 2_746 no
    H14 H13 2.8458 . 2_746 no
    H15 Cl1 3.3698 . 2_656 no
    H15 Cl2 3.2700 . 2_646 no
    H15 C5 3.4109 . 2_656 no
    H15 H13 3.1438 . 2_746 no
loop_
    _geom_angle_atom_site_label_1
    _geom_angle_atom_site_label_2
    _geom_angle_atom_site_label_3
    _geom_angle_site_symmetry_1
    _geom_angle_site_symmetry_2
    _geom_angle_site_symmetry_3
    _geom_angle
    _geom_angle_publ_flag
    C1 O1 C8 . . . 112.82(12) no
    C10 N1 C11 . . . 121.31(12) no
    O1 C1 C2 . . . 112.00(12) no
    C1 C2 C3 . . . 117.41(13) no
    C1 C2 C10 . . . 119.51(12) no
    C3 C2 C10 . . . 122.82(14) no
    O2 C3 C2 . . . 124.70(13) no
    O2 C3 C9 . . . 120.73(12) no
    C2 C3 C9 . . . 114.49(13) no
    C5 C4 C9 . . . 119.64(14) no
    Cl1 C5 C4 . . . 119.70(12) no
    Cl1 C5 C6 . . . 118.85(11) no
    C4 C5 C6 . . . 121.43(12) no
    C5 C6 C7 . . . 118.60(13) no
    Cl2 C7 C6 . . . 119.28(11) no
    Cl2 C7 C8 . . . 119.20(10) no
    C6 C7 C8 . . . 121.52(13) no
    O1 C8 C7 . . . 118.23(13) no
    O1 C8 C9 . . . 122.75(13) no
    C7 C8 C9 . . . 118.88(12) no
    C3 C9 C4 . . . 120.27(13) no
    C3 C9 C8 . . . 119.48(12) no
    C4 C9 C8 . . . 119.90(13) no
    N1 C10 C2 . . . 127.01(13) no
    N1 C11 C12 . . . 114.70(11) no
    C11 C12 C13 . . . 121.42(13) no
    C11 C12 C20 . . . 118.60(11) no
    C13 C12 C20 . . . 119.98(14) no
    C12 C13 C14 . . . 121.09(14) no
    C13 C14 C15 . . . 120.03(13) no
    C14 C15 C21 . . . 120.75(15) no
    C17 C16 C21 . . . 120.94(15) no
    C16 C17 C18 . . . 120.21(14) no
    C17 C18 C19 . . . 120.35(13) no
    C18 C19 C20 . . . 120.98(14) no
    C12 C20 C19 . . . 123.04(13) no
    C12 C20 C21 . . . 118.57(12) no
    C19 C20 C21 . . . 118.39(13) no
    C15 C21 C16 . . . 121.33(15) no
    C15 C21 C20 . . . 119.55(14) no
    C16 C21 C20 . . . 119.12(13) no
    C10 N1 H6 . . . 119.342 no
    C11 N1 H6 . . . 119.346 no
    O1 C1 H1B . . . 109.210 no
    O1 C1 H2A . . . 109.215 no
    C2 C1 H1B . . . 109.214 no
    C2 C1 H2A . . . 109.212 no
    H1B C1 H2A . . . 107.905 no
    C5 C4 H3 . . . 120.177 no
    C9 C4 H3 . . . 120.180 no
    C5 C6 H4 . . . 120.699 no
    C7 C6 H4 . . . 120.701 no
    N1 C10 H5 . . . 116.499 no
    C2 C10 H5 . . . 116.493 no
    N1 C11 H7A . . . 108.592 no
    N1 C11 H8B . . . 108.590 no
    C12 C11 H7A . . . 108.590 no
    C12 C11 H8B . . . 108.589 no
    H7A C11 H8B . . . 107.556 no
    C12 C13 H9 . . . 119.454 no
    C14 C13 H9 . . . 119.453 no
    C13 C14 H10 . . . 119.980 no
    C15 C14 H10 . . . 119.986 no
    C14 C15 H11 . . . 119.628 no
    C21 C15 H11 . . . 119.617 no
    C17 C16 H12 . . . 119.532 no
    C21 C16 H12 . . . 119.524 no
    C16 C17 H13 . . . 119.901 no
    C18 C17 H13 . . . 119.892 no
    C17 C18 H14 . . . 119.822 no
    C19 C18 H14 . . . 119.826 no
    C18 C19 H15 . . . 119.511 no
    C20 C19 H15 . . . 119.512 no
loop_
    _geom_torsion_atom_site_label_1
    _geom_torsion_atom_site_label_2
    _geom_torsion_atom_site_label_3
    _geom_torsion_atom_site_label_4
    _geom_torsion_site_symmetry_1
    _geom_torsion_site_symmetry_2
    _geom_torsion_site_symmetry_3
    _geom_torsion_site_symmetry_4
    _geom_torsion
    _geom_torsion_publ_flag
    C1 O1 C8 C7 . . . . 155.30(11) no
    C1 O1 C8 C9 . . . . -29.15(17) no
    C8 O1 C1 C2 . . . . 52.17(15) no
    C8 O1 C1 H1B . . . . -68.9 no
    C8 O1 C1 H2A . . . . 173.3 no
    C10 N1 C11 C12 . . . . -98.17(16) no
    C10 N1 C11 H7A . . . . 140.2 no
    C10 N1 C11 H8B . . . . 23.5 no
    C11 N1 C10 C2 . . . . -175.34(12) no
    C11 N1 C10 H5 . . . . 4.7 no
    H6 N1 C10 C2 . . . . 4.7 no
    H6 N1 C10 H5 . . . . -175.3 no
    H6 N1 C11 C12 . . . . 81.8 no
    H6 N1 C11 H7A . . . . -39.8 no
    H6 N1 C11 H8B . . . . -156.5 no
    O1 C1 C2 C3 . . . . -44.51(16) no
    O1 C1 C2 C10 . . . . 141.16(11) no
    H1B C1 C2 C3 . . . . 76.6 no
    H1B C1 C2 C10 . . . . -97.7 no
    H2A C1 C2 C3 . . . . -165.6 no
    H2A C1 C2 C10 . . . . 20.1 no
    C1 C2 C3 O2 . . . . -171.00(12) no
    C1 C2 C3 C9 . . . . 12.11(17) no
    C1 C2 C10 N1 . . . . 171.75(12) no
    C1 C2 C10 H5 . . . . -8.3 no
    C3 C2 C10 N1 . . . . -2.3(3) no
    C3 C2 C10 H5 . . . . 177.7 no
    C10 C2 C3 O2 . . . . 3.1(3) no
    C10 C2 C3 C9 . . . . -173.76(12) no
    O2 C3 C9 C4 . . . . 8.74(19) no
    O2 C3 C9 C8 . . . . -164.33(12) no
    C2 C3 C9 C4 . . . . -174.23(11) no
    C2 C3 C9 C8 . . . . 12.69(17) no
    C5 C4 C9 C3 . . . . -172.09(11) no
    C5 C4 C9 C8 . . . . 1.0(2) no
    C9 C4 C5 Cl1 . . . . 179.53(11) no
    C9 C4 C5 C6 . . . . 0.7(2) no
    H3 C4 C5 Cl1 . . . . -0.5 no
    H3 C4 C5 C6 . . . . -179.3 no
    H3 C4 C9 C3 . . . . 7.9 no
    H3 C4 C9 C8 . . . . -179.0 no
    Cl1 C5 C6 C7 . . . . 179.64(9) no
    Cl1 C5 C6 H4 . . . . -0.4 no
    C4 C5 C6 C7 . . . . -1.6(2) no
    C4 C5 C6 H4 . . . . 178.4 no
    C5 C6 C7 Cl2 . . . . 179.84(11) no
    C5 C6 C7 C8 . . . . 0.70(19) no
    H4 C6 C7 Cl2 . . . . -0.2 no
    H4 C6 C7 C8 . . . . -179.3 no
    Cl2 C7 C8 O1 . . . . -2.47(17) no
    Cl2 C7 C8 C9 . . . . -178.20(8) no
    C6 C7 C8 O1 . . . . 176.67(12) no
    C6 C7 C8 C9 . . . . 0.94(19) no
    O1 C8 C9 C3 . . . . -4.19(19) no
    O1 C8 C9 C4 . . . . -177.29(11) no
    C7 C8 C9 C3 . . . . 171.33(11) no
    C7 C8 C9 C4 . . . . -1.77(19) no
    N1 C11 C12 C13 . . . . -6.86(19) no
    N1 C11 C12 C20 . . . . 174.05(11) no
    H7A C11 C12 C13 . . . . 114.8 no
    H7A C11 C12 C20 . . . . -64.3 no
    H8B C11 C12 C13 . . . . -128.5 no
    H8B C11 C12 C20 . . . . 52.4 no
    C11 C12 C13 C14 . . . . -178.41(12) no
    C11 C12 C13 H9 . . . . 1.6 no
    C11 C12 C20 C19 . . . . -2.90(19) no
    C11 C12 C20 C21 . . . . 177.44(11) no
    C13 C12 C20 C19 . . . . 178.00(12) no
    C13 C12 C20 C21 . . . . -1.66(19) no
    C20 C12 C13 C14 . . . . 0.7(2) no
    C20 C12 C13 H9 . . . . -179.3 no
    C12 C13 C14 C15 . . . . 0.5(3) no
    C12 C13 C14 H10 . . . . -179.5 no
    H9 C13 C14 C15 . . . . -179.5 no
    H9 C13 C14 H10 . . . . 0.5 no
    C13 C14 C15 C21 . . . . -0.6(3) no
    C13 C14 C15 H11 . . . . 179.4 no
    H10 C14 C15 C21 . . . . 179.4 no
    H10 C14 C15 H11 . . . . -0.6 no
    C14 C15 C21 C16 . . . . -179.85(13) no
    C14 C15 C21 C20 . . . . -0.4(3) no
    H11 C15 C21 C16 . . . . 0.1 no
    H11 C15 C21 C20 . . . . 179.6 no
    C17 C16 C21 C15 . . . . 178.49(13) no
    C17 C16 C21 C20 . . . . -0.9(3) no
    C21 C16 C17 C18 . . . . -0.1(3) no
    C21 C16 C17 H13 . . . . 179.9 no
    H12 C16 C17 C18 . . . . 179.9 no
    H12 C16 C17 H13 . . . . -0.1 no
    H12 C16 C21 C15 . . . . -1.5 no
    H12 C16 C21 C20 . . . . 179.1 no
    C16 C17 C18 C19 . . . . 0.7(3) no
    C16 C17 C18 H14 . . . . -179.3 no
    H13 C17 C18 C19 . . . . -179.3 no
    H13 C17 C18 H14 . . . . 0.7 no
    C17 C18 C19 C20 . . . . -0.3(3) no
    C17 C18 C19 H15 . . . . 179.7 no
    H14 C18 C19 C20 . . . . 179.7 no
    H14 C18 C19 H15 . . . . -0.3 no
    C18 C19 C20 C12 . . . . 179.65(12) no
    C18 C19 C20 C21 . . . . -0.7(2) no
    H15 C19 C20 C12 . . . . -0.3 no
    H15 C19 C20 C21 . . . . 179.3 no
    C12 C20 C21 C15 . . . . 1.54(19) no
    C12 C20 C21 C16 . . . . -179.02(11) no
    C19 C20 C21 C15 . . . . -178.13(12) no
    C19 C20 C21 C16 . . . . 1.30(19) no
loop_
    _geom_hbond_atom_site_label_D
    _geom_hbond_atom_site_label_H
    _geom_hbond_atom_site_label_A
    _geom_hbond_site_symmetry_D
    _geom_hbond_site_symmetry_H
    _geom_hbond_site_symmetry_A
    _geom_hbond_distance_DH
    _geom_hbond_distance_HA
    _geom_hbond_distance_DA
    _geom_hbond_angle_DHA
    _geom_hbond_publ_flag
    N1 H6 O2 . . . 0.88 2.18 2.794(2) 126 yes
    N1 H6 O2 . . 3_666 0.88 2.54 3.306(3) 146 yes
    C1 H2A O2 . . 2_656 0.99 2.52 3.472(3) 160 yes
    C15 H11 Cg2 . . 3_676 0.95 2.77 3.682(3) 160 yes
