# Supplementary material for: (E)-6,8-Di­chloro-3-{[(naphthalen-1-ylmeth­yl)iminiumyl]meth­yl}-2H-chromen-4-olate
Source: Acta Crystallogr Sect E Struct Rep Online. 2013 Jul 10;69(Pt 8):o1226. doi: 10.1107/S1600536813018084 (PMC3793731; doi:10.1107/S1600536813018084)
Supplement: Supplementary file 2 [file e-69-o1226-Isup2.hkl]

# 
# h,k,l, Fc-squared, Fo-squared, sigma(Fo-squared) and status flag 
# 
data_I
_shelx_title ' (E)-6,8-dichloro-3-(((naphthalen-1-ylmethyl)imino)methyl)-2H' 
_shelx_refln_list_code          4 
_shelx_F_calc_maximum      226.53 
_exptl_crystal_F_000       792.00 
_reflns_d_resolution_high  0.7679 
 
loop_ 
 _symmetry_equiv_pos_as_xyz 
 'x, y, z' 
 '-x, y+1/2, -z+1/2' 
 '-x, -y, -z' 
 'x, -y-1/2, z-1/2' 
 
_cell_length_a    16.2862 
_cell_length_b     8.9101 
_cell_length_c    12.0077 
_cell_angle_alpha  90.000 
_cell_angle_beta  102.650 
_cell_angle_gamma  90.000 
 
_shelx_F_squared_multiplier     1.000 
 
loop_ 
 _refln_index_h 
 _refln_index_k 
 _refln_index_l 
 _refln_F_squared_calc 
 _refln_F_squared_meas 
 _refln_F_squared_sigma 
 _refln_observed_status 
   2   0   0     8407.75     8046.89     21.35 o 
   3   0   0     3662.97     3554.17     17.54 o 
   4   0   0    11863.92    11457.01    126.12 o 
   5   0   0        9.13       10.67      1.26 o 
   6   0   0       18.34       18.09      4.29 o 
   8   0   0    10269.16    11100.09     63.47 o 
  12   0   0     2471.00     2477.56     22.62 o 
  13   0   0      842.63      717.42     10.97 o 
  14   0   0     1155.60     1091.37     19.35 o 
  15   0   0     1232.24     1246.91     13.81 o 
  16   0   0      737.60      659.97     11.68 o 
  17   0   0      212.30      181.71      7.35 o 
  19   0   0      743.46      743.18     12.68 o 
  20   0   0      376.47      451.82     11.24 o 
   1   1   0      430.40      448.77      7.56 o 
   2   1   0      376.19      398.12      4.63 o 
   3   1   0     2412.10     2363.34     15.49 o 
   4   1   0     7391.42     7542.66     30.84 o 
   5   1   0     1429.49     1316.98     31.87 o 
   6   1   0       43.73       33.30      2.17 o 
   7   1   0     2422.94     2414.16     22.88 o 
   8   1   0      412.54      363.93      6.33 o 
   9   1   0       77.86       90.19      7.54 o 
  10   1   0      647.90      685.47     18.21 o 
  11   1   0     1110.70     1132.26     10.19 o 
  12   1   0      175.96      192.75     16.49 o 
  13   1   0      266.18      246.47      5.90 o 
  14   1   0        1.51        2.16      3.18 o 
  15   1   0       13.33        7.08      2.80 o 
  16   1   0      153.14      137.03      5.67 o 
  17   1   0        1.17        0.80      5.28 o 
  18   1   0      260.81      294.35      8.45 o 
  19   1   0      472.99      467.68     10.08 o 
  20   1   0       38.53       37.06      4.02 o 
   0   2   0      132.98      118.92      3.01 o 
   1   2   0     3348.34     3292.40     19.80 o 
   2   2   0        4.07        6.94      1.00 o 
   3   2   0       59.69       59.41      7.93 o 
   4   2   0       28.40       23.45      1.32 o 
   5   2   0      120.47      116.07      2.87 o 
   6   2   0     3768.23     3845.46    104.57 o 
   7   2   0      130.01      161.87      7.75 o 
   8   2   0     1430.07     1550.27     14.48 o 
   9   2   0      130.31      106.43      5.90 o 
  10   2   0      272.14      264.80      5.13 o 
  11   2   0      183.54      180.29      4.85 o 
  12   2   0     1002.53      931.00     15.50 o 
  13   2   0     1084.21     1013.85     11.10 o 
  14   2   0     1764.96     1596.21     14.24 o 
  15   2   0      210.39      185.24      6.28 o 
  16   2   0      110.62       85.23      5.40 o 
  17   2   0      191.67      181.92     14.53 o 
  18   2   0        0.02       -5.32      5.32 o 
  19   2   0      134.10      142.06      7.14 o 
  20   2   0        1.58        2.44      4.78 o 
   1   3   0       93.10       90.00     11.03 o 
   2   3   0      290.22      318.18     14.60 o 
   3   3   0     1114.75     1079.96     20.65 o 
   4   3   0     1879.26     1877.07     19.42 o 
   5   3   0       79.38      110.15     11.88 o 
   6   3   0      549.97      651.71     14.51 o 
   7   3   0      754.07      710.48      7.21 o 
   8   3   0     4327.11     4514.59     36.44 o 
   9   3   0      223.41      209.52      7.66 o 
  10   3   0       18.52       23.83      2.17 o 
  11   3   0     1228.06     1135.01     20.32 o 
  12   3   0     3189.57     3198.87     71.65 o 
  13   3   0        9.37       14.41      5.57 o 
  14   3   0      120.61      141.37      5.64 o 
  15   3   0       83.37       80.41      7.60 o 
  16   3   0      530.93      471.15      9.18 o 
  17   3   0      496.21      457.87     10.00 o 
  18   3   0      237.99      238.91      8.27 o 
  19   3   0      143.19      143.29      6.84 o 
   0   4   0       83.02       62.10      3.61 o 
   1   4   0      797.46      797.19     20.30 o 
   2   4   0      128.49      164.05      3.46 o 
   3   4   0      278.86      268.37      5.51 o 
   4   4   0     2267.27     2348.44     24.15 o 
   5   4   0       12.58       16.67      3.78 o 
   6   4   0      266.61      275.79      4.88 o 
   7   4   0      125.07      148.63      4.83 o 
   8   4   0        0.04       -0.58      2.47 o 
   9   4   0      352.88      369.65      6.24 o 
  10   4   0      670.16      664.18      8.46 o 
  11   4   0        9.40       11.45      2.15 o 
  12   4   0       61.74       62.53      4.05 o 
  13   4   0      266.21      224.21      6.26 o 
  14   4   0      420.72      412.19      8.28 o 
  15   4   0      242.89      231.57     17.63 o 
  16   4   0      492.42      471.38      9.96 o 
  17   4   0      263.83      295.33      9.77 o 
  18   4   0       44.28       47.51      3.98 o 
  19   4   0      209.74      221.08     13.97 o 
   1   5   0       19.38       17.94      1.66 o 
   2   5   0     7548.51     7779.57     46.65 o 
   3   5   0        0.01        1.25      2.19 o 
   4   5   0      127.66      119.61      4.48 o 
   5   5   0     1860.78     1999.64     63.61 o 
   6   5   0      236.07      272.88      8.03 o 
   7   5   0     1399.15     1473.58     21.87 o 
   8   5   0      320.13      342.20      6.74 o 
   9   5   0      269.87      249.46      5.82 o 
  10   5   0     1990.69     1925.97     18.50 o 
  11   5   0        9.60        8.56      2.31 o 
  12   5   0       42.14       42.79      2.89 o 
  13   5   0      632.34      594.42      9.85 o 
  14   5   0      561.85      549.25      9.70 o 
  15   5   0      202.69      200.53     17.80 o 
  16   5   0      147.55      139.56      7.04 o 
  17   5   0      581.41      605.07     11.39 o 
  18   5   0       81.57       82.44      4.50 o 
   0   6   0     2145.12     2336.04     28.10 o 
   1   6   0      345.91      347.53      5.84 o 
   2   6   0     1524.40     1593.83     16.61 o 
   3   6   0      520.59      569.83     16.21 o 
   4   6   0      307.26      351.36     11.19 o 
   5   6   0      785.97      752.51     14.02 o 
   6   6   0     1373.60     1361.67     30.04 o 
   7   6   0       16.89       21.79      2.29 o 
   8   6   0     1019.63     1009.60     20.13 o 
   9   6   0      816.62      813.37     10.13 o 
  10   6   0      661.00      676.38     22.37 o 
  11   6   0      248.92      243.28      6.73 o 
  12   6   0      387.37      401.80      8.40 o 
  13   6   0       88.55       81.88      5.41 o 
  14   6   0       56.11       52.74      4.20 o 
  15   6   0      120.07      124.19     17.55 o 
  16   6   0      110.45      106.57      6.68 o 
  17   6   0      444.59      465.43     10.81 o 
   1   7   0      157.46      131.04      9.65 o 
   2   7   0      531.60      526.91      7.72 o 
   3   7   0      115.96      100.80      7.61 o 
   4   7   0      192.48      202.10      5.62 o 
   5   7   0       24.94       20.33      3.60 o 
   6   7   0      238.28      264.13      6.13 o 
   7   7   0      212.20      202.41     10.58 o 
   8   7   0       43.21       35.74      4.74 o 
   9   7   0      446.33      430.20      8.52 o 
  10   7   0      605.92      622.77     13.01 o 
  11   7   0       12.88        4.93      4.54 o 
  12   7   0     1233.63     1305.61     14.63 o 
  13   7   0      336.26      335.30     12.46 o 
  14   7   0      272.14      280.37     14.33 o 
  15   7   0        0.06       -3.50      5.50 o 
  16   7   0      596.29      678.58     33.90 o 
   0   8   0       43.16       48.68      3.94 o 
   1   8   0        0.05        2.53      3.06 o 
   2   8   0       70.73       74.52      4.38 o 
   3   8   0      172.17      165.52      5.64 o 
   4   8   0      456.69      472.22     23.43 o 
   5   8   0      290.06      280.46      6.87 o 
   6   8   0        2.15        1.67      3.11 o 
   7   8   0      103.93      105.56      9.04 o 
   8   8   0      514.72      521.77      9.55 o 
   9   8   0        1.21        0.17     10.52 o 
  10   8   0      113.73      115.78      5.59 o 
  11   8   0        9.61       15.86      2.98 o 
  12   8   0      697.62      664.75     11.40 o 
  13   8   0      120.82      106.40      6.81 o 
  14   8   0       43.95       49.62      5.93 o 
   1   9   0      275.49      263.68      7.39 o 
   2   9   0     1801.15     1832.93     16.54 o 
   3   9   0      286.25      252.78      7.35 o 
   4   9   0       35.23       34.46      3.46 o 
   5   9   0      109.62      112.33      6.03 o 
   6   9   0      430.09      433.74      8.92 o 
   7   9   0        0.11        0.24      4.17 o 
   8   9   0      111.35       98.00     10.02 o 
   9   9   0        7.44        5.20      4.28 o 
  10   9   0      157.61      151.80      7.26 o 
  11   9   0      225.01      179.07      8.17 o 
  12   9   0      260.42      271.24      8.89 o 
  13   9   0      188.37      198.70     11.79 o 
   0  10   0      379.80      348.21     12.14 o 
   1  10   0       84.89       85.50      5.39 o 
   2  10   0       15.26       10.63      3.62 o 
   3  10   0      966.84      994.04     13.43 o 
   4  10   0        8.46       11.59      6.83 o 
   5  10   0     2138.32     2124.29     29.63 o 
   6  10   0      330.66      329.18     11.71 o 
   7  10   0       15.32       20.51      3.87 o 
   8  10   0       78.69       78.95      4.68 o 
   9  10   0      778.99      797.26     24.76 o 
  10  10   0      142.42      134.06      7.64 o 
   1  11   0       74.26       70.20      8.70 o 
   2  11   0       63.55       67.83      4.46 o 
   3  11   0       10.08        0.35      5.61 o 
   4  11   0       91.02       95.32     13.05 o 
   5  11   0      159.63      152.85      7.90 o 
   6  11   0       52.89       56.41      5.01 o 
 -20   1   1        9.15       16.75      4.62 o 
 -19   1   1        6.10        8.99      7.42 o 
 -18   1   1       19.22        8.90      5.15 o 
 -17   1   1       35.64       35.53      4.48 o 
 -16   1   1        8.30        5.06      5.40 o 
 -15   1   1      468.14      472.22     12.01 o 
 -14   1   1      594.52      613.65     12.44 o 
 -13   1   1      443.67      424.30     10.16 o 
 -12   1   1      562.87      545.08     10.77 o 
 -11   1   1      781.48      754.53     12.34 o 
 -10   1   1     1456.53     1365.29     59.72 o 
  -8   1   1      101.83       98.57      6.18 o 
  -7   1   1     2171.91     2439.69     29.63 o 
  -6   1   1     1939.65     1950.20     15.32 o 
  -5   1   1      636.64      639.70     17.95 o 
  -4   1   1     1099.22     1044.63     56.27 o 
  -3   1   1     1122.34     1092.06     15.21 o 
  -2   1   1     2543.51     2642.66     20.72 o 
  -1   1   1     2602.64     2571.26     18.58 o 
   0   1   1     2105.67     2136.90     16.59 o 
   1   1   1     2436.40     2559.03     19.50 o 
   2   1   1      103.82      120.22      2.91 o 
   3   1   1     5913.11     5572.20    199.32 o 
   4   1   1     2999.65     2817.87     28.27 o 
   5   1   1     3579.42     3509.13     27.38 o 
   6   1   1      871.86      862.07      6.69 o 
   7   1   1     3272.47     3325.79     27.52 o 
   8   1   1      234.67      247.61      8.13 o 
   9   1   1       83.24       81.85      3.30 o 
  10   1   1      100.86      114.99      3.86 o 
  11   1   1        5.02        3.30      2.85 o 
  12   1   1      978.54      962.61     14.33 o 
  13   1   1      246.84      257.77      8.85 o 
  14   1   1       54.51       58.06      5.74 o 
  15   1   1      706.26      658.21     14.17 o 
  16   1   1      249.04      248.82     10.16 o 
  17   1   1       75.48       83.14      8.19 o 
  18   1   1      610.38      596.22     16.35 o 
  19   1   1     1022.98     1128.66     21.25 o 
  20   1   1        0.18       -5.29      6.88 o 
 -20   2   1       59.76       56.36      6.02 o 
 -19   2   1        0.67        8.54      6.39 o 
 -18   2   1     1682.64     1658.82     24.28 o 
 -17   2   1      988.77      934.02     18.14 o 
 -16   2   1        8.13        8.40      5.86 o 
 -15   2   1      409.07      333.87     10.44 o 
 -14   2   1      150.16      193.97      8.12 o 
 -13   2   1     1332.14     1377.56     17.74 o 
 -12   2   1       25.19       19.04      3.44 o 
 -11   2   1       92.29       67.32      3.53 o 
 -10   2   1     1460.25     1487.23     71.23 o 
  -9   2   1      613.05      590.43      6.80 o 
  -8   2   1     1397.54     1324.91     19.56 o 
  -7   2   1      798.19      771.84     24.90 o 
  -6   2   1     8178.06     8034.07    175.92 o 
  -5   2   1      133.60      126.91      2.89 o 
  -4   2   1     1910.86     1876.74     87.04 o 
  -3   2   1     3475.62     2894.39    610.67 o 
  -2   2   1     3504.33     2266.68    946.47 o 
  -1   2   1    22599.99    22447.99    206.73 o 
   0   2   1      327.27      328.24      4.57 o 
   1   2   1     3657.30     1499.70   1247.82 o 
   3   2   1      104.80      101.18     24.19 o 
   4   2   1     2019.04     1599.02    277.04 o 
   5   2   1     4250.64     4096.94    223.48 o 
   6   2   1        0.36        2.75      1.56 o 
   7   2   1    14206.41    15193.50    280.78 o 
   8   2   1     1329.50     1207.86     16.47 o 
   9   2   1     2306.93     2146.34     26.23 o 
  10   2   1       61.74       62.57      3.54 o 
  11   2   1     2831.33     2949.84     33.73 o 
  12   2   1      675.14      645.62     12.32 o 
  13   2   1      130.47      135.85      7.05 o 
  14   2   1        8.27        9.46      3.53 o 
  15   2   1      951.83      839.70     15.86 o 
  16   2   1       11.48       12.56      3.92 o 
  17   2   1       22.42       13.63      5.02 o 
  18   2   1       13.71       22.19      5.31 o 
  19   2   1      151.74      165.34      9.85 o 
  20   2   1       82.09       91.37      6.35 o 
 -20   3   1        8.05        2.23      7.17 o 
 -19   3   1      523.26      581.80     15.82 o 
 -18   3   1        2.92       -1.32      7.77 o 
 -17   3   1      278.32      282.86     11.51 o 
 -16   3   1      216.36      199.78      9.60 o 
 -15   3   1      773.76      699.60     14.46 o 
 -14   3   1     1532.42     1515.42     20.10 o 
 -13   3   1     3050.91     2889.81     36.71 o 
 -12   3   1      120.37      106.90      7.12 o 
 -11   3   1     1766.99     1690.29     25.82 o 
 -10   3   1      352.17      347.12      6.07 o 
  -9   3   1      123.02      123.49      3.91 o 
  -8   3   1      329.86      298.85      5.09 o 
  -7   3   1     1388.79     1309.09     13.32 o 
  -6   3   1      490.14      502.93      8.05 o 
  -5   3   1      639.02      658.57     18.89 o 
  -4   3   1      120.05      107.01      5.24 o 
  -3   3   1      477.76      493.52     15.18 o 
  -2   3   1        2.54        1.16      1.66 o 
  -1   3   1        2.77       -0.62      1.59 o 
   0   3   1     1072.47     1015.93     15.48 o 
   1   3   1     3930.55     3853.63     25.28 o 
   2   3   1      198.01      230.70     14.72 o 
   3   3   1       75.51       84.42      7.93 o 
   4   3   1     5298.89     5442.90     69.45 o 
   5   3   1     3282.55     3556.02     47.13 o 
   6   3   1     1217.04     1298.31     13.93 o 
   7   3   1      131.37      134.33      4.17 o 
   8   3   1      424.64      399.95      5.92 o 
   9   3   1       31.17       23.33      2.05 o 
  10   3   1       55.92       52.01      3.83 o 
  11   3   1     1354.95     1220.35     16.23 o 
  12   3   1     2696.45     2572.45     34.15 o 
  13   3   1     2734.90     2688.33     36.46 o 
  14   3   1      664.56      590.04     13.31 o 
  15   3   1      368.76      338.96     11.18 o 
  16   3   1     1031.30     1031.63     18.84 o 
  17   3   1       61.95       56.50      5.87 o 
  18   3   1      253.63      230.84     11.35 o 
  19   3   1      228.62      236.96     11.62 o 
 -19   4   1       66.11       67.67      5.77 o 
 -18   4   1       89.96      110.98      8.68 o 
 -17   4   1        9.66       -2.32      7.30 o 
 -16   4   1       74.64       84.33      5.94 o 
 -15   4   1       19.50       24.87      4.18 o 
 -14   4   1      727.41      683.13     14.36 o 
 -13   4   1      109.72      112.60      7.23 o 
 -12   4   1     2587.50     2582.67     34.62 o 
 -11   4   1      291.95      294.30      9.29 o 
 -10   4   1      790.86      807.30     13.19 o 
  -9   4   1      393.36      397.22      6.51 o 
  -8   4   1     1106.13     1038.05     14.27 o 
  -7   4   1     1621.16     1623.90     17.44 o 
  -6   4   1       35.66       27.40      1.89 o 
  -5   4   1        9.05       10.03      3.26 o 
  -4   4   1      122.24      138.30      5.05 o 
  -3   4   1       47.97       46.91      2.66 o 
  -2   4   1      278.18      233.02      4.11 o 
  -1   4   1     3299.79     3399.11     77.88 o 
   0   4   1      225.01      226.11      4.38 o 
   1   4   1       15.94       12.95      3.36 o 
   2   4   1     5443.80     5632.50     35.69 o 
   3   4   1        3.00        1.52      3.17 o 
   4   4   1     4860.41     5232.16     36.44 o 
   5   4   1      347.59      301.19     10.68 o 
   6   4   1     2038.87     2151.33     17.95 o 
   7   4   1      427.49      433.02     17.57 o 
   8   4   1      591.03      613.12      7.70 o 
   9   4   1      542.37      552.97     10.97 o 
  10   4   1       54.47       53.33      3.97 o 
  11   4   1      192.70      189.34      8.12 o 
  12   4   1      476.28      496.72     12.08 o 
  13   4   1      148.49      165.56      8.20 o 
  14   4   1      136.93      135.11      8.32 o 
  15   4   1      199.12      178.67      9.24 o 
  16   4   1      203.15      184.10     10.57 o 
  17   4   1     1063.98     1130.38     21.23 o 
  18   4   1      244.70      263.58     11.86 o 
  19   4   1       21.17       34.56      5.68 o 
 -18   5   1       36.79       45.15      5.54 o 
 -17   5   1      301.26      297.39     12.37 o 
 -16   5   1       86.66       76.28      6.27 o 
 -15   5   1      405.16      403.56     13.08 o 
 -14   5   1      432.46      416.50     12.24 o 
 -13   5   1      643.59      651.97     14.17 o 
 -12   5   1        0.02        1.21      4.00 o 
 -11   5   1      264.91      273.23      9.18 o 
 -10   5   1     3759.87     3679.45     56.34 o 
  -9   5   1     1916.13     1959.00     28.31 o 
  -8   5   1       25.41       29.77      3.20 o 
  -6   5   1      267.47      253.42      5.20 o 
  -5   5   1     7046.62     7527.80     64.79 o 
  -4   5   1      292.36      292.08      5.16 o 
  -2   5   1      771.73      906.39     24.71 o 
  -1   5   1      616.73      583.42      6.60 o 
   0   5   1     1529.74     1571.28     25.05 o 
   1   5   1     1387.56     1471.20     32.36 o 
   2   5   1     1144.22     1233.75     15.92 o 
   3   5   1      420.00      461.13      6.15 o 
   4   5   1     2062.67     2104.53     19.39 o 
   5   5   1      174.33      155.50      4.26 o 
   6   5   1     1138.19     1222.00     32.46 o 
   7   5   1      171.25      176.01      6.81 o 
   8   5   1      325.02      350.47      9.16 o 
   9   5   1      135.19      133.22      6.76 o 
  10   5   1      567.70      555.71     11.95 o 
  11   5   1      313.64      291.32      9.29 o 
  12   5   1       20.53       21.83      3.88 o 
  13   5   1      371.91      304.10     10.88 o 
  14   5   1      222.80      211.74      9.52 o 
  15   5   1       18.27       11.16      7.63 o 
  16   5   1      460.79      467.39     14.45 o 
  17   5   1       30.63       30.84      5.64 o 
  18   5   1       18.91       30.74      5.50 o 
 -17   6   1       27.66       24.02      5.63 o 
 -16   6   1      121.76      123.24      9.68 o 
 -15   6   1      143.05      145.40      9.74 o 
 -14   6   1       26.04       27.82      5.09 o 
 -13   6   1        0.59        3.97      5.69 o 
 -12   6   1      390.87      382.88     11.49 o 
 -11   6   1      409.32      409.95     11.15 o 
 -10   6   1       21.40       19.28      3.63 o 
  -9   6   1      659.23      685.92     13.22 o 
  -8   6   1      413.21      409.76     10.21 o 
  -7   6   1       10.27       10.00      3.12 o 
  -6   6   1       32.23       30.19      3.16 o 
  -5   6   1       46.59       46.46      3.46 o 
  -4   6   1      588.00      652.38     17.42 o 
  -3   6   1     1925.43     1892.22     18.30 o 
  -2   6   1       80.22      100.03      3.82 o 
  -1   6   1      362.23      428.41     13.66 o 
   0   6   1       28.50       31.63      3.15 o 
   1   6   1       10.47       18.03      2.41 o 
   2   6   1       21.57       11.96      2.03 o 
   3   6   1      435.63      460.96      9.65 o 
   4   6   1      418.31      492.95     10.08 o 
   5   6   1      299.43      278.99      8.22 o 
   6   6   1       65.81       82.16      5.45 o 
   7   6   1      205.18      196.80      7.38 o 
   8   6   1      407.39      425.14     10.55 o 
   9   6   1      286.77      275.26      9.43 o 
  10   6   1      154.74      149.56      7.29 o 
  11   6   1     1360.32     1316.82     19.46 o 
  12   6   1        0.19        3.26      5.34 o 
  13   6   1        8.30        9.74      4.41 o 
  14   6   1      182.04      176.85     10.21 o 
  15   6   1      276.75      265.84     11.90 o 
  16   6   1        0.66        2.86      5.30 o 
  17   6   1        4.99       15.14      5.50 o 
 -16   7   1     1212.55     1283.95     23.60 o 
 -15   7   1        0.61       -6.65      7.90 o 
 -14   7   1        0.01        3.95      5.28 o 
 -13   7   1       39.92       40.49      4.61 o 
 -12   7   1      226.40      223.70      9.85 o 
 -11   7   1      124.00      123.61      8.24 o 
 -10   7   1      157.16      134.59      8.36 o 
  -9   7   1      148.04      146.57      7.67 o 
  -8   7   1     3195.40     3284.65     40.54 o 
  -7   7   1       98.01      112.53      6.55 o 
  -6   7   1       43.85       48.56      3.79 o 
  -5   7   1     1296.87     1303.26     17.28 o 
  -4   7   1     1284.01     1254.81     16.62 o 
  -3   7   1      251.31      261.27      8.36 o 
  -2   7   1      425.25      398.06      9.75 o 
  -1   7   1      961.72      935.55     14.33 o 
   0   7   1       31.04       31.51      3.48 o 
   1   7   1      500.47      495.33     10.77 o 
   2   7   1       54.27       56.37      5.30 o 
   3   7   1      273.40      283.81      8.71 o 
   4   7   1       20.34       25.79      3.39 o 
   5   7   1      420.89      437.27     10.53 o 
   6   7   1      346.04      335.66      9.72 o 
   7   7   1     2625.30     2542.30     35.25 o 
   8   7   1      465.75      432.77     11.71 o 
   9   7   1     4227.12     4159.07     47.53 o 
  10   7   1      618.24      614.09     14.14 o 
  11   7   1       29.41       33.88      4.75 o 
  12   7   1       30.45       19.42      4.47 o 
  13   7   1      325.23      333.03     12.12 o 
  14   7   1       35.86       35.72      5.45 o 
  15   7   1        0.59       -2.15      7.57 o 
  16   7   1        7.24        1.22      5.64 o 
 -15   8   1      151.32      155.97     11.04 o 
 -14   8   1        7.27       19.24      5.33 o 
 -13   8   1      233.16      242.75     12.46 o 
 -12   8   1     1095.16     1136.46     20.70 o 
 -11   8   1      242.57      253.25     10.73 o 
 -10   8   1        5.02        4.47      6.26 o 
  -9   8   1     1060.20     1042.16     18.48 o 
  -8   8   1     1404.66     1415.89     20.62 o 
  -7   8   1        0.02       -5.72      5.72 o 
  -6   8   1       25.56       23.53      4.17 o 
  -5   8   1      224.73      242.52      8.94 o 
  -4   8   1      160.10      141.83      7.90 o 
  -3   8   1       38.73       39.03      3.75 o 
  -2   8   1      368.10      369.22     10.39 o 
  -1   8   1      940.62      912.48     15.36 o 
   0   8   1      462.70      494.62     11.75 o 
   1   8   1      134.13      151.96      7.25 o 
   2   8   1     3059.82     3193.52     39.82 o 
   3   8   1     2245.85     2165.74     23.44 o 
   4   8   1      665.03      643.84     13.55 o 
   5   8   1      750.35      752.91     14.99 o 
   6   8   1      173.71      159.95      8.69 o 
   7   8   1       10.24       12.96      4.16 o 
   8   8   1       73.61       74.76      5.26 o 
   9   8   1       43.58       51.50      5.11 o 
  10   8   1      564.92      506.36     14.11 o 
  11   8   1      124.60      119.67      8.74 o 
  12   8   1      865.90      864.78     18.25 o 
  13   8   1       66.14       64.83      6.33 o 
  14   8   1      371.94      394.51     14.50 o 
 -13   9   1      145.26      158.03     11.03 o 
 -12   9   1       65.72       62.10      6.59 o 
 -11   9   1      127.57      116.42     10.00 o 
 -10   9   1       21.93       22.19      4.62 o 
  -9   9   1      216.63      213.29      9.99 o 
  -8   9   1      896.28      880.34     17.82 o 
  -7   9   1        0.32       -1.54      5.28 o 
  -6   9   1      455.65      456.13     13.26 o 
  -5   9   1      367.26      368.86     12.05 o 
  -4   9   1       28.28       28.74      4.66 o 
  -3   9   1       48.26       47.37      4.89 o 
  -2   9   1       92.50       94.04      7.86 o 
  -1   9   1     1350.27     1296.80     19.81 o 
   0   9   1        2.49       -2.17      5.99 o 
   1   9   1      477.90      453.93     12.74 o 
   2   9   1      207.79      201.05     10.02 o 
   3   9   1        1.59       -2.43      6.03 o 
   4   9   1      683.22      686.79     15.63 o 
   5   9   1      545.43      511.84     14.08 o 
   6   9   1        9.76       11.47      4.13 o 
   7   9   1       42.90       45.17      4.90 o 
   8   9   1      336.60      317.45     11.59 o 
   9   9   1      203.31      184.73     10.06 o 
  10   9   1       15.60       15.57      5.54 o 
  11   9   1       57.66       70.00      6.02 o 
  12   9   1       34.84       21.56      6.03 o 
 -10  10   1        0.31        0.38      7.33 o 
  -9  10   1       18.88       19.67      6.07 o 
  -8  10   1        0.36        6.40      7.44 o 
  -7  10   1        0.06        3.77      7.52 o 
  -6  10   1        0.33       -5.73      6.18 o 
  -5  10   1      850.53      837.88     18.19 o 
  -4  10   1        0.41        7.27      4.08 o 
  -3  10   1      556.21      554.84     14.50 o 
  -2  10   1       12.51        7.53      6.05 o 
  -1  10   1        0.14        4.99      4.22 o 
   0  10   1       81.22       88.57      7.81 o 
   1  10   1      598.50      627.71     15.29 o 
   2  10   1       25.77       20.00      4.41 o 
   3  10   1        2.67        2.18      6.17 o 
   4  10   1       37.19       39.58      4.51 o 
   5  10   1        0.74        3.29      6.05 o 
   6  10   1      188.20      207.57     10.97 o 
   7  10   1        2.35        2.39      7.52 o 
   8  10   1      441.06      448.41     15.04 o 
   9  10   1      147.32      147.20     10.63 o 
  10  10   1        5.39       -8.29      8.29 o 
  -6  11   1      124.33      116.10     11.18 o 
  -5  11   1       27.71       29.44      5.98 o 
  -4  11   1        7.86       -4.66      7.78 o 
  -3  11   1        7.26       -1.84      8.16 o 
  -2  11   1       74.61       69.77      6.55 o 
  -1  11   1       54.97       63.60      6.75 o 
   0  11   1      301.57      280.51     12.71 o 
   1  11   1        2.78        1.42      7.71 o 
   2  11   1        2.42        0.68      8.19 o 
   3  11   1       43.36       39.31      6.21 o 
   4  11   1       73.07       79.34      6.99 o 
   5  11   1      189.02      188.19     12.12 o 
   6  11   1       94.73       94.14      7.03 o 
 -21   0   2      636.59      660.59     17.85 o 
 -20   0   2      227.50      224.65     11.26 o 
 -19   0   2       84.12       90.61      8.94 o 
 -18   0   2      191.43      160.57      9.31 o 
 -17   0   2        3.18       -5.63      5.63 o 
 -15   0   2     1269.93     1076.87     17.04 o 
 -14   0   2      717.66      631.13     12.72 o 
 -13   0   2     1691.32     1694.51     18.90 o 
 -12   0   2       19.12       12.74      3.07 o 
 -11   0   2      994.77      978.92     21.71 o 
 -10   0   2     3143.46     2904.29     29.60 o 
  -9   0   2     6188.42     6435.38     41.31 o 
  -8   0   2     6794.19     7360.03    148.94 o 
  -7   0   2    10746.80    10653.19    113.06 o 
  -6   0   2    16635.31    16584.17    115.06 o 
  -5   0   2      675.88      629.09      5.81 o 
  -4   0   2      601.79      670.31      6.76 o 
  -3   0   2       76.97       58.80      2.47 o 
  -2   0   2     1641.73     1712.33     17.51 o 
  -1   0   2      216.26      203.44      3.10 o 
   0   0   2     5696.24     5107.98     28.22 o 
   1   0   2    12558.08    11550.94     45.11 o 
   2   0   2      387.71      398.81      4.95 o 
   3   0   2     2189.46     2174.37     16.91 o 
   4   0   2     1244.15     1150.67      9.61 o 
   5   0   2     5791.90     5589.27     35.23 o 
   6   0   2     2730.23     2643.74     23.66 o 
   7   0   2      138.47      121.32      9.24 o 
   8   0   2     3868.94     3760.81    100.50 o 
   9   0   2      718.62      703.46      8.66 o 
  10   0   2      730.96      789.68      8.45 o 
  11   0   2     1530.13     1451.98     16.88 o 
  12   0   2      844.41      857.39     14.05 o 
  13   0   2     1389.96     1400.25     18.35 o 
  14   0   2      288.93      274.76      9.81 o 
  15   0   2      811.31      797.55     15.54 o 
  16   0   2      651.73      670.38     15.64 o 
  17   0   2      708.63      701.85     16.79 o 
  18   0   2       63.85       56.56      6.55 o 
  19   0   2      303.24      281.55     12.83 o 
 -20   1   2      341.35      355.98     13.02 o 
 -19   1   2       34.75       27.15      5.74 o 
 -18   1   2      375.91      334.34     12.24 o 
 -17   1   2     1161.67     1037.24     18.12 o 
 -16   1   2     1085.40      992.50     17.18 o 
 -15   1   2     1016.40      923.01     15.67 o 
 -14   1   2      412.62      395.62     10.45 o 
 -13   1   2     1225.32     1209.27     16.23 o 
 -12   1   2      154.61      209.46      7.30 o 
 -11   1   2      703.42      725.24     66.20 o 
 -10   1   2       34.75       37.67      3.34 o 
  -9   1   2      129.88      137.55     16.91 o 
  -8   1   2     1294.82     1317.73    184.46 o 
  -7   1   2      319.57      325.86     66.43 o 
  -6   1   2      645.68      499.14    138.63 o 
  -5   1   2     4555.64     2765.58   1343.29 o 
  -4   1   2       13.23       12.67      6.47 o 
  -3   1   2      721.74      366.17    317.09 o 
  -2   1   2      275.62      313.89      4.31 o 
  -1   1   2     5788.79     5226.97     31.03 o 
   0   1   2     4534.06     4078.95     27.68 o 
   1   1   2     6484.40     6545.03     36.62 o 
   2   1   2      824.66      554.92    208.45 o 
   3   1   2     1861.95     1682.87    117.07 o 
   4   1   2      254.46      276.52      3.66 o 
   5   1   2      849.63      812.94      8.97 o 
   6   1   2      382.41      321.34      4.51 o 
   7   1   2        0.68        4.49      4.61 o 
   8   1   2      695.88      678.49     17.04 o 
   9   1   2      415.35      354.77      5.73 o 
  10   1   2     1804.13     1818.00     17.99 o 
  11   1   2     3177.08     3073.41     34.71 o 
  12   1   2     4113.86     4174.05     59.48 o 
  13   1   2       21.11       18.17      3.53 o 
  14   1   2       29.94       32.78      3.85 o 
  15   1   2       84.53       84.54      6.73 o 
  16   1   2      541.84      532.43     13.68 o 
  17   1   2       14.24       14.34      5.06 o 
  18   1   2      429.90      488.31     14.47 o 
  19   1   2      142.19      159.60     10.43 o 
 -20   2   2      364.05      467.31     14.75 o 
 -19   2   2      312.01      323.46     12.12 o 
 -18   2   2       34.16       32.49      5.33 o 
 -17   2   2       72.65       66.05      4.94 o 
 -16   2   2      242.35      222.91      9.42 o 
 -15   2   2        6.77        5.64      3.39 o 
 -14   2   2       76.35       67.21      5.91 o 
 -13   2   2        4.44        3.59      3.15 o 
 -12   2   2      474.15      472.18     10.42 o 
 -11   2   2      179.87      181.34      4.75 o 
 -10   2   2        0.11        4.11      1.92 o 
  -9   2   2      220.88      231.72      4.52 o 
  -8   2   2       39.35       34.77      4.36 o 
  -7   2   2      728.33      725.90     82.19 o 
  -6   2   2      616.26      597.53     71.87 o 
  -5   2   2      609.36      540.44    108.02 o 
  -4   2   2     3816.09     2359.70   1067.00 o 
  -3   2   2     1224.50      457.58    544.89 o 
  -2   2   2    10216.99     3212.36   4431.54 o 
  -1   2   2     9465.47     2436.42   4428.35 o 
   0   2   2    51316.34     4597.38  23263.01 o 
   1   2   2    10462.38     2843.09   5174.37 o 
   2   2   2      858.67      920.95     12.00 o 
   3   2   2     1414.19     1493.83     15.91 o 
   4   2   2       66.87       90.38     17.80 o 
   5   2   2      162.04      165.12      3.48 o 
   6   2   2      230.99      269.82      4.43 o 
   7   2   2      300.79      331.70      5.08 o 
   8   2   2     2216.60     2330.26     18.60 o 
   9   2   2     1343.76     1343.86     11.54 o 
  10   2   2      282.36      277.87      5.63 o 
  11   2   2     4309.00     4279.13     58.27 o 
  12   2   2      111.71      115.31      7.00 o 
  13   2   2      400.88      388.41     10.70 o 
  14   2   2       81.56       78.30      7.28 o 
  15   2   2       40.75       35.10      4.33 o 
  16   2   2        1.27       -1.16      6.10 o 
  17   2   2       71.84       70.32      6.06 o 
  18   2   2       29.69       30.80      5.21 o 
  19   2   2       55.10       47.97      5.69 o 
 -20   3   2       53.64       38.22      5.91 o 
 -19   3   2       13.79       12.15      4.80 o 
 -18   3   2      443.49      409.71     14.51 o 
 -17   3   2      443.25      465.28     13.63 o 
 -16   3   2       45.00       41.36      4.68 o 
 -15   3   2       29.66       18.14      4.18 o 
 -14   3   2      463.94      504.80     12.32 o 
 -13   3   2       43.27       45.10      3.95 o 
 -12   3   2      689.30      670.56     12.68 o 
 -11   3   2       76.49       86.75      5.68 o 
 -10   3   2      306.15      305.14      5.72 o 
  -9   3   2        2.08        1.78      2.73 o 
  -8   3   2     1531.88     1581.79     28.38 o 
  -7   3   2      103.93       91.82      4.28 o 
  -6   3   2     1944.71     1914.82     15.41 o 
  -5   3   2        0.11        4.38      5.40 o 
  -4   3   2        9.95       15.13      2.45 o 
  -3   3   2     6572.14     6639.16     39.02 o 
  -2   3   2     6916.66     6819.90    150.29 o 
  -1   3   2        6.39        5.25      1.25 o 
   0   3   2     6914.14     7100.42     35.21 o 
   1   3   2     3949.33     3894.98     26.58 o 
   2   3   2     1663.79     1695.55     18.32 o 
   3   3   2     1728.14     1771.03     15.81 o 
   4   3   2      848.26      985.79      8.79 o 
   5   3   2     4017.67     4449.45     57.25 o 
   6   3   2      343.68      372.36      5.44 o 
   7   3   2      761.45      698.49      7.48 o 
   8   3   2       21.98        8.15      1.89 o 
   9   3   2      367.47      335.91      6.06 o 
  10   3   2        3.89        7.19      3.34 o 
  11   3   2      652.66      639.13     12.47 o 
  12   3   2        4.39        9.47      3.61 o 
  13   3   2     1992.01     2010.25     22.85 o 
  14   3   2      302.96      260.70     10.01 o 
  15   3   2       60.97       67.93      6.75 o 
  16   3   2       31.88       39.56      5.48 o 
  17   3   2      185.02      180.96     11.04 o 
  18   3   2       15.83       11.67      5.14 o 
  19   3   2      168.72      168.04     10.43 o 
 -19   4   2      166.21      173.73     11.20 o 
 -18   4   2      123.18      124.49      9.66 o 
 -17   4   2       20.79       31.81      5.40 o 
 -16   4   2        2.02        7.12      4.68 o 
 -15   4   2        5.48        3.79      5.65 o 
 -14   4   2      542.07      565.76     13.39 o 
 -13   4   2      409.17      401.04     11.26 o 
 -12   4   2     2147.50     2129.06     31.57 o 
 -11   4   2      866.40      878.66     14.28 o 
 -10   4   2     1041.69     1075.88     14.90 o 
  -9   4   2     1186.85     1221.41     43.91 o 
  -8   4   2       67.55       80.63      3.61 o 
  -7   4   2     1652.66     1670.18     16.17 o 
  -6   4   2     1993.04     2089.67     23.62 o 
  -5   4   2     1219.15     1260.60     13.22 o 
  -4   4   2      582.88      613.09     14.84 o 
  -3   4   2     1003.59     1103.53      9.61 o 
  -2   4   2      745.84      803.93     20.69 o 
  -1   4   2      317.83      314.43     13.19 o 
   0   4   2      296.93      361.96      9.21 o 
   1   4   2     1485.88     1541.75     26.13 o 
   2   4   2      375.72      383.26      9.38 o 
   3   4   2      100.38      136.26      5.93 o 
   4   4   2     2418.63     2490.33     26.02 o 
   7   4   2        1.92        7.74      2.28 o 
   8   4   2     1547.36     1541.06     33.05 o 
   9   4   2      582.52      637.23     11.84 o 
  10   4   2       49.01       43.00      4.16 o 
  11   4   2       15.56       25.70      3.77 o 
  12   4   2      192.74      174.36      8.44 o 
  13   4   2      114.74      110.61      7.47 o 
  14   4   2      300.70      243.95      9.86 o 
  15   4   2      295.03      263.63     11.61 o 
  16   4   2      535.56      540.36     15.24 o 
  17   4   2      100.57      113.00      9.22 o 
  18   4   2        5.24       14.53      5.02 o 
 -19   5   2      152.30      176.21     10.39 o 
 -18   5   2       23.49       20.77      5.29 o 
 -17   5   2      246.17      290.04     12.20 o 
 -16   5   2      387.45      346.44     12.66 o 
 -15   5   2      375.87      389.87     13.21 o 
 -14   5   2     1994.27     2044.19     24.60 o 
 -13   5   2       31.46       41.55      4.46 o 
 -12   5   2      228.12      229.27      8.74 o 
 -11   5   2     2570.07     2584.66     34.83 o 
 -10   5   2      138.21      126.53      6.90 o 
  -9   5   2     4345.79     4321.89     59.04 o 
  -8   5   2     2034.23     2082.23     28.36 o 
  -7   5   2       78.97       75.35      3.61 o 
  -6   5   2     1249.21     1344.03     15.44 o 
  -5   5   2      812.44      789.38     22.91 o 
  -4   5   2     1104.58     1149.10      9.57 o 
  -3   5   2      756.09      755.33      9.29 o 
  -2   5   2      464.39      433.47      5.96 o 
  -1   5   2      155.05      188.12      4.10 o 
   0   5   2      409.51      419.74      5.84 o 
   1   5   2     1848.76     1868.30     16.52 o 
   2   5   2        2.79        4.96      1.85 o 
   3   5   2     1442.83     1538.13     39.72 o 
   4   5   2      855.16      838.53      8.48 o 
   5   5   2       16.86       18.01      1.97 o 
   6   5   2      418.18      385.75     10.38 o 
   7   5   2      903.47      911.90     13.74 o 
   8   5   2       66.81       61.85      5.30 o 
   9   5   2        9.73       16.62      3.25 o 
  10   5   2      857.16      826.77     14.48 o 
  11   5   2       23.67       16.69      3.80 o 
  12   5   2      167.23      178.06      8.64 o 
  13   5   2        0.06        7.00      5.43 o 
  14   5   2      151.36      133.87      9.31 o 
  15   5   2      570.02      589.99     15.67 o 
  16   5   2        3.64        7.17      7.46 o 
  17   5   2      131.20      134.75     10.39 o 
 -18   6   2      491.36      492.80     15.89 o 
 -17   6   2       12.52       10.76      8.25 o 
 -16   6   2      389.40      371.89     13.60 o 
 -15   6   2      304.27      298.36     11.72 o 
 -14   6   2      261.46      249.31     11.45 o 
 -13   6   2      858.41      826.90     16.22 o 
 -12   6   2       66.22       63.42      4.84 o 
 -11   6   2     1694.53     1664.35     21.14 o 
 -10   6   2      173.90      155.57      8.01 o 
  -9   6   2      966.25      945.77     15.23 o 
  -8   6   2      116.50      115.27      6.42 o 
  -7   6   2        4.26       -4.42      4.42 o 
  -6   6   2        3.58        8.03      2.86 o 
  -5   6   2     2407.86     2464.15     30.65 o 
  -4   6   2      835.81      886.66     19.99 o 
  -3   6   2      513.83      507.39     14.79 o 
  -2   6   2      379.21      400.97     19.59 o 
  -1   6   2     2801.06     2819.07     26.76 o 
   0   6   2     1020.78      962.49      9.36 o 
   1   6   2       12.72       19.35      2.10 o 
   2   6   2        2.04        9.63      2.68 o 
   3   6   2      706.77      752.89     12.22 o 
   4   6   2       67.53       56.94      3.73 o 
   5   6   2       10.20       16.98      2.85 o 
   6   6   2       98.51       91.91      6.28 o 
   7   6   2      367.62      349.79      9.60 o 
   8   6   2       44.76       45.89      3.90 o 
   9   6   2      782.89      779.72     14.61 o 
  10   6   2      484.20      465.47     12.19 o 
  11   6   2      355.97      343.71     11.21 o 
  12   6   2      211.10      217.22      9.92 o 
  13   6   2      140.83      162.84     10.00 o 
  14   6   2      670.55      648.83     16.55 o 
  15   6   2      255.02      275.00     11.99 o 
  16   6   2       26.34        9.03      8.40 o 
 -16   7   2      237.46      242.78     12.34 o 
 -15   7   2        8.80        9.62      7.87 o 
 -14   7   2       16.14       15.38      4.58 o 
 -13   7   2      244.97      254.99     10.58 o 
 -12   7   2      199.05      203.20      9.32 o 
 -11   7   2      115.87      100.70      7.78 o 
 -10   7   2       59.29       56.50      4.96 o 
  -9   7   2      394.12      398.14     11.20 o 
  -8   7   2        0.56        1.70      4.66 o 
  -7   7   2      864.16      805.96     14.42 o 
  -6   7   2      164.83      174.86      7.54 o 
  -5   7   2      157.56      151.91      7.25 o 
  -4   7   2       13.72        5.06      4.62 o 
  -3   7   2      598.35      609.99     11.91 o 
  -2   7   2        0.70        0.39      4.07 o 
  -1   7   2      358.64      334.37      9.18 o 
   0   7   2      139.30      157.21      7.05 o 
   1   7   2       66.72       68.26      5.50 o 
   2   7   2       15.45        6.35      4.77 o 
   3   7   2      635.15      679.86     12.63 o 
   4   7   2     1098.65     1132.38     16.46 o 
   5   7   2      233.80      243.41      8.98 o 
   6   7   2      620.62      600.42     12.73 o 
   7   7   2      674.13      650.00     13.66 o 
   8   7   2      724.27      738.83     15.09 o 
   9   7   2        0.51       -2.64      5.65 o 
  10   7   2      598.75      618.42     14.66 o 
  11   7   2        9.05        6.99      3.70 o 
  12   7   2        1.65        1.57      6.07 o 
  13   7   2        2.03        0.64      6.13 o 
  14   7   2       59.32       68.16      5.99 o 
  15   7   2      100.27      106.62     10.18 o 
 -15   8   2        8.84        5.60      8.22 o 
 -14   8   2       32.19       29.03      5.68 o 
 -13   8   2        0.80        3.07      7.32 o 
 -12   8   2      240.00      235.30     10.76 o 
 -11   8   2        1.10        0.34      5.55 o 
 -10   8   2      171.83      174.17      8.88 o 
  -9   8   2      187.53      170.29      9.68 o 
  -8   8   2        6.88        0.21      6.22 o 
  -7   8   2        8.58        2.95      5.62 o 
  -6   8   2       24.02       17.83      4.28 o 
  -5   8   2      135.32      122.15      7.24 o 
  -4   8   2      321.78      316.86      9.94 o 
  -3   8   2       85.88       72.64      6.90 o 
  -2   8   2        7.95        6.93      4.90 o 
  -1   8   2        6.45        3.32      4.71 o 
   0   8   2      735.09      761.09     14.31 o 
   1   8   2     1091.71     1053.91     16.61 o 
   2   8   2        1.28       -5.39      5.39 o 
   3   8   2      825.39      830.95     14.99 o 
   4   8   2       26.29       24.17      4.02 o 
   5   8   2      121.09      130.48      8.01 o 
   6   8   2       38.64       42.73      4.40 o 
   7   8   2      675.81      678.30     14.82 o 
   8   8   2      225.57      229.51      9.97 o 
   9   8   2        9.78        4.21      6.03 o 
  10   8   2      169.80      179.52      9.39 o 
  11   8   2      123.47      150.24      8.93 o 
  12   8   2       12.04       12.71      5.68 o 
  13   8   2        1.84        0.33      7.83 o 
  14   8   2        5.57        0.09      8.37 o 
 -13   9   2      361.70      338.71     14.53 o 
 -12   9   2       35.49       53.26      6.27 o 
 -11   9   2      133.62      134.59     10.40 o 
 -10   9   2      335.50      345.79     12.59 o 
  -9   9   2      390.36      382.23     12.69 o 
  -8   9   2      587.77      636.57     15.48 o 
  -7   9   2      450.02      475.97     13.60 o 
  -6   9   2      105.57      100.94      8.16 o 
  -5   9   2        3.97        2.41      4.43 o 
  -4   9   2      291.37      278.11     11.04 o 
  -3   9   2      187.39      176.25      9.48 o 
  -2   9   2       18.38       14.84      4.43 o 
  -1   9   2      241.44      250.81      9.87 o 
   0   9   2        6.05        1.62      6.25 o 
   1   9   2      104.37      104.86      7.69 o 
   2   9   2        2.47        6.17      5.62 o 
   3   9   2        7.74       14.45      4.22 o 
   4   9   2       86.22       88.66      8.05 o 
   5   9   2      347.14      360.94     11.67 o 
   6   9   2      595.75      583.12     14.80 o 
   7   9   2     1117.00     1112.89     19.77 o 
   8   9   2        1.34       -6.16      6.16 o 
   9   9   2        1.64       -6.42      6.42 o 
  10   9   2       11.03       21.43      5.25 o 
  11   9   2      423.51      421.21     15.00 o 
  12   9   2      112.44      107.97     10.65 o 
 -10  10   2       15.92       13.83      5.88 o 
  -9  10   2      205.86      196.84     11.91 o 
  -8  10   2      476.46      466.27     15.67 o 
  -7  10   2      191.64      215.04     11.44 o 
  -6  10   2      118.29      128.23      8.83 o 
  -5  10   2       59.96       67.97      5.34 o 
  -4  10   2     2064.57     2071.17     27.05 o 
  -3  10   2      243.15      250.88     10.53 o 
  -2  10   2       68.59       71.24      5.10 o 
  -1  10   2     1967.76     1966.58     25.92 o 
   0  10   2       43.91       45.73      5.02 o 
   1  10   2       18.00       21.07      4.43 o 
   2  10   2       35.08       27.95      4.61 o 
   3  10   2      126.97      131.58      8.75 o 
   4  10   2       41.42       38.71      4.92 o 
   5  10   2        0.04        4.76      6.12 o 
   6  10   2      158.63      147.26     10.60 o 
   7  10   2       64.14       62.43      6.50 o 
   8  10   2       55.70       62.89      6.70 o 
   9  10   2      117.29      122.11     10.59 o 
  -6  11   2      295.39      287.49     13.46 o 
  -5  11   2       10.61       11.17      5.82 o 
  -4  11   2      241.99      249.21     12.58 o 
  -3  11   2      509.30      519.58     16.16 o 
  -2  11   2      582.71      563.30     16.84 o 
  -1  11   2       21.25       17.57      5.96 o 
   0  11   2      267.17      288.71     12.80 o 
   1  11   2        0.15       -5.10      7.80 o 
   2  11   2        9.64       21.57      5.36 o 
   3  11   2      173.28      185.42     11.56 o 
   4  11   2      562.99      555.22     16.55 o 
   5  11   2      134.16      119.34     11.10 o 
 -21   1   3      411.80      412.17     14.62 o 
 -20   1   3      402.17      409.22     14.12 o 
 -19   1   3      195.08      207.34     10.72 o 
 -18   1   3        1.75        5.89      6.41 o 
 -17   1   3      178.54      189.44      9.04 o 
 -16   1   3      884.43      847.47     15.75 o 
 -15   1   3      884.82      763.54     14.55 o 
 -14   1   3       73.66       74.73      5.64 o 
 -13   1   3       11.15        5.68      4.55 o 
 -12   1   3       50.74       51.85      5.14 o 
 -11   1   3        7.50        9.28      1.78 o 
 -10   1   3      828.65      704.53    119.95 o 
  -9   1   3       41.75       18.70      6.05 o 
  -8   1   3     1400.94     1031.40    337.59 o 
  -7   1   3      532.97      417.22    159.43 o 
  -6   1   3     4695.85     1868.77   1806.11 o 
  -5   1   3     2279.12      935.44    823.96 o 
  -4   1   3      726.01      392.49    338.77 o 
  -3   1   3      251.89      189.93    109.32 o 
  -2   1   3    11247.30     5720.51   4193.13 o 
  -1   1   3    23039.09    12460.14   5248.24 o 
   0   1   3     6766.51     3311.28   1389.23 o 
   1   1   3       28.87       15.12      3.70 o 
   2   1   3     2960.77     3068.14    138.02 o 
   3   1   3      707.60      763.08     12.13 o 
   4   1   3     3156.55     3449.68     25.85 o 
   5   1   3     1934.84     1841.50     16.47 o 
   6   1   3     2576.12     2816.37     26.24 o 
   7   1   3      538.44      591.75      7.54 o 
   8   1   3      116.12      125.41      3.80 o 
   9   1   3     2361.86     2265.09     19.62 o 
  10   1   3     1098.61     1071.76     14.62 o 
  11   1   3      508.55      506.85     11.21 o 
  12   1   3     4687.15     4712.57     65.29 o 
  13   1   3      392.77      398.22     10.87 o 
  14   1   3        0.05       -5.39      5.39 o 
  15   1   3      206.02      195.22      9.11 o 
  16   1   3       12.52       15.34      4.70 o 
  17   1   3      278.43      322.40     12.15 o 
  18   1   3      189.03      216.06     10.67 o 
  19   1   3       90.01       82.20      6.30 o 
 -20   2   3       49.05       56.26      5.64 o 
 -19   2   3        0.10       -5.97      7.51 o 
 -18   2   3        2.02        0.63      6.78 o 
 -17   2   3     1048.67      957.98     17.68 o 
 -16   2   3      246.94      278.41      9.87 o 
 -15   2   3      152.86      164.51      8.10 o 
 -14   2   3      708.64      711.86     13.77 o 
 -13   2   3      983.91      944.95     14.80 o 
 -12   2   3     2489.53     2521.18     31.71 o 
 -11   2   3       73.34       74.05      3.72 o 
 -10   2   3     1786.32     1920.30     17.86 o 
  -9   2   3      962.74     1020.30     24.38 o 
  -8   2   3        7.73        1.76      2.18 o 
  -7   2   3      591.64      647.46      6.47 o 
  -6   2   3      393.11      429.23      5.14 o 
  -5   2   3      246.78      238.84      5.34 o 
  -4   2   3      888.36      945.46     20.67 o 
  -3   2   3      436.62      459.57     22.08 o 
  -2   2   3    22384.87    21708.13    107.98 o 
  -1   2   3    17757.53    18374.72     75.02 o 
   0   2   3     1438.71     1689.42     23.25 o 
   1   2   3     5918.19     6037.05    165.34 o 
   2   2   3     8438.01     8655.35    179.56 o 
   3   2   3      695.09      643.10      8.16 o 
   4   2   3      897.81     1067.89     32.43 o 
   5   2   3     1496.07     1430.75     13.27 o 
   6   2   3      147.23      153.61      3.78 o 
   7   2   3       13.71       17.58      1.78 o 
   8   2   3        0.78        1.73      1.92 o 
   9   2   3        6.86        9.07      1.82 o 
  10   2   3       21.89       32.29      3.10 o 
  11   2   3      116.74      118.27      6.40 o 
  12   2   3      233.23      234.87      8.50 o 
  13   2   3     1436.67     1448.84     19.63 o 
  14   2   3      356.44      353.34     11.27 o 
  15   2   3       16.96       18.87      4.37 o 
  16   2   3      773.87      760.95     17.34 o 
  17   2   3     1032.28     1035.66     20.29 o 
  18   2   3      431.16      460.61     15.30 o 
  19   2   3        0.11       -3.36      6.94 o 
 -20   3   3      197.76      179.27     10.58 o 
 -19   3   3        0.52        5.69      4.80 o 
 -18   3   3        3.06       -1.26      7.28 o 
 -17   3   3      960.63      930.81     18.40 o 
 -16   3   3      193.27      170.00      8.99 o 
 -15   3   3      400.54      422.19     11.71 o 
 -14   3   3      576.19      568.95     12.90 o 
 -13   3   3        0.26       -4.96      4.96 o 
 -12   3   3     1670.73     1673.75     19.05 o 
 -11   3   3       67.98       77.67      5.68 o 
 -10   3   3      679.93      682.50     10.74 o 
  -9   3   3     1527.36     1454.02     15.64 o 
  -8   3   3      189.01      196.82      4.30 o 
  -7   3   3      148.97      154.65      5.40 o 
  -6   3   3     1657.35     1678.18     14.72 o 
  -5   3   3     5986.55     6215.37    124.97 o 
  -4   3   3     5297.86     5934.72     80.29 o 
  -2   3   3     1577.10     1864.54     19.59 o 
  -1   3   3        1.52        1.21      2.27 o 
   0   3   3     3346.91     3430.83     26.17 o 
   1   3   3      948.06     1091.98     40.29 o 
   2   3   3     1284.02     1334.27     12.21 o 
   3   3   3      795.12      731.30      9.64 o 
   4   3   3      561.60      561.24      7.51 o 
   5   3   3      105.33      129.59      5.20 o 
   6   3   3     3385.33     3515.01    121.50 o 
   7   3   3      639.42      653.47      7.58 o 
   8   3   3     1094.88     1126.65     45.44 o 
   9   3   3      211.86      196.19      7.57 o 
  10   3   3        6.94        9.67      3.31 o 
  11   3   3       12.99       11.89      3.73 o 
  12   3   3      381.00      389.03     10.74 o 
  13   3   3       12.68       16.09      4.02 o 
  14   3   3       24.69       27.64      4.22 o 
  15   3   3       59.33       61.99      5.39 o 
  16   3   3       82.39       67.19      6.20 o 
  17   3   3       66.49       74.47      5.79 o 
  18   3   3       73.87       79.08      6.10 o 
 -19   4   3      314.35      323.77     13.06 o 
 -18   4   3     1133.88     1127.79     21.43 o 
 -17   4   3       29.08       34.60      5.44 o 
 -16   4   3       55.56       59.48      5.65 o 
 -15   4   3      241.43      234.38      9.77 o 
 -14   4   3        4.69        6.15      5.62 o 
 -13   4   3     1397.37     1356.18     18.95 o 
 -12   4   3      601.13      600.56     12.47 o 
 -11   4   3      610.44      604.19     12.19 o 
 -10   4   3     2805.50     2774.16     33.27 o 
  -9   4   3       27.39       33.88      3.57 o 
  -8   4   3     1115.19     1083.67     12.01 o 
  -7   4   3      675.52      643.00      7.47 o 
  -6   4   3      912.77      886.50     12.52 o 
  -5   4   3     1029.01     1036.85      8.70 o 
  -4   4   3     4092.54     4482.35     34.40 o 
  -3   4   3     1328.60     1364.37     13.44 o 
  -1   4   3     2899.90     3149.30     82.50 o 
   0   4   3     1225.88     1383.97     13.37 o 
   1   4   3     1520.32     1618.83     14.52 o 
   2   4   3       79.72       83.30      3.27 o 
   3   4   3     2803.03     2885.15     28.23 o 
   4   4   3      123.01       84.44      3.33 o 
   5   4   3     2091.75     2160.65     36.54 o 
   6   4   3      260.34      270.75     13.75 o 
   7   4   3     5276.21     5320.85     47.62 o 
   8   4   3       45.75       65.88      5.77 o 
   9   4   3      891.84      882.77     14.18 o 
  10   4   3      358.54      375.85     10.20 o 
  11   4   3      123.04      118.37      7.52 o 
  12   4   3      672.90      619.51     13.85 o 
  13   4   3      149.07      129.50      7.87 o 
  14   4   3        8.27        8.09      4.16 o 
  15   4   3       52.45       34.15      5.79 o 
  16   4   3       59.41       47.49      6.40 o 
  17   4   3        5.95        2.13      7.51 o 
  18   4   3      631.78      679.17     18.17 o 
 -19   5   3        0.72       -4.12      7.51 o 
 -18   5   3      477.84      529.13     15.83 o 
 -17   5   3       16.60       20.05      5.55 o 
 -16   5   3       60.49       83.64      8.31 o 
 -15   5   3        3.97        3.58      6.80 o 
 -14   5   3     1903.58     1918.40     23.84 o 
 -13   5   3     1303.90     1361.91     19.60 o 
 -12   5   3      127.03      130.60      7.46 o 
 -11   5   3     2064.78     2073.56     22.40 o 
 -10   5   3        4.86       10.97      3.10 o 
  -9   5   3     1266.62     1257.34     16.43 o 
  -8   5   3       62.50       66.46      5.18 o 
  -7   5   3      723.24      705.79     11.44 o 
  -6   5   3      165.12      160.10      4.59 o 
  -5   5   3     1258.49     1224.15     16.54 o 
  -4   5   3        7.72       23.60      3.72 o 
  -3   5   3        3.75        7.48      1.91 o 
  -2   5   3       48.33       44.76      2.92 o 
  -1   5   3      325.57      335.36     13.50 o 
   0   5   3      881.93      889.00      8.38 o 
   1   5   3     1408.57     1387.50     17.87 o 
   2   5   3      157.60      161.09      4.28 o 
   3   5   3        3.66        3.36      2.50 o 
   4   5   3      521.92      476.88     12.65 o 
   5   5   3      590.35      597.19      7.67 o 
   6   5   3      292.42      276.51      8.20 o 
   7   5   3      913.24      931.86     14.18 o 
   8   5   3      165.24      149.11      6.89 o 
   9   5   3      474.92      495.15     11.46 o 
  10   5   3      161.41      171.78      8.34 o 
  11   5   3      374.65      326.96     10.94 o 
  12   5   3      754.53      724.26     15.28 o 
  13   5   3       88.14       83.94      5.64 o 
  14   5   3      524.65      509.13     14.63 o 
  15   5   3      656.39      650.52     16.52 o 
  16   5   3      387.35      417.03     14.26 o 
  17   5   3        0.43       -7.91      7.91 o 
 -18   6   3      234.22      275.07     13.40 o 
 -17   6   3        0.24       -1.08      7.30 o 
 -16   6   3        0.62        2.23      4.91 o 
 -15   6   3       41.40       41.03      5.91 o 
 -14   6   3        1.20       -7.85      7.85 o 
 -13   6   3      702.02      705.42     15.47 o 
 -12   6   3      558.89      580.20     13.59 o 
 -11   6   3      118.99      123.77      7.46 o 
 -10   6   3      388.89      397.61     10.79 o 
  -9   6   3      674.84      737.17     13.61 o 
  -8   6   3       33.77       32.74      3.68 o 
  -7   6   3      300.26      358.94      9.52 o 
  -6   6   3       42.78       41.86      3.54 o 
  -5   6   3      236.49      251.40      7.97 o 
  -4   6   3        0.47        4.06      3.78 o 
  -3   6   3       11.97       -2.38      4.06 o 
  -2   6   3      183.37      171.05      5.10 o 
  -1   6   3        8.57       11.63      3.58 o 
   0   6   3       75.82       77.66      3.74 o 
   1   6   3        4.88        4.43      2.01 o 
   2   6   3     1966.29     1960.09     27.47 o 
   3   6   3      319.07      362.59      9.03 o 
   4   6   3     2540.38     2645.25     32.73 o 
   5   6   3       18.80       16.42      3.30 o 
   6   6   3      305.78      280.09      8.89 o 
   7   6   3        6.74        4.48      4.52 o 
   8   6   3      383.97      335.71      9.74 o 
   9   6   3       87.76       93.17      6.57 o 
  10   6   3      314.02      268.45     10.14 o 
  11   6   3       64.91       58.38      5.04 o 
  12   6   3      523.53      482.27     14.12 o 
  13   6   3        3.03       -0.63      7.72 o 
  14   6   3      465.06      447.87     14.60 o 
  15   6   3      121.87      154.20     10.91 o 
  16   6   3        0.93       -0.04      7.80 o 
 -16   7   3       24.20       28.39      5.62 o 
 -15   7   3     1362.50     1395.97     23.50 o 
 -14   7   3      404.12      403.82     13.20 o 
 -13   7   3       20.25       20.84      4.18 o 
 -12   7   3      313.29      331.33     10.97 o 
 -11   7   3      141.72      162.28      8.99 o 
 -10   7   3       19.72       16.46      4.09 o 
  -9   7   3      122.18      117.19      7.77 o 
  -8   7   3      222.91      216.31      8.46 o 
  -7   7   3      816.90      855.86     15.04 o 
  -6   7   3        0.40       -4.92      4.92 o 
  -5   7   3        2.32        3.34      4.43 o 
  -4   7   3      189.93      183.45      7.41 o 
  -3   7   3      452.47      464.69     10.77 o 
  -2   7   3      538.70      569.26     11.67 o 
  -1   7   3        9.68       11.27      3.15 o 
   0   7   3     3161.57     3154.53     37.06 o 
   1   7   3     2644.89     2703.24     34.24 o 
   2   7   3      663.37      674.46     12.78 o 
   3   7   3     1024.20     1049.08     15.89 o 
   4   7   3     1811.48     1752.70     20.46 o 
   5   7   3       29.60       22.01      3.60 o 
   6   7   3       67.15       73.25      6.10 o 
   7   7   3      112.59       99.72      7.19 o 
   8   7   3        0.01       -4.21      5.70 o 
   9   7   3      431.12      443.26     12.28 o 
  10   7   3      102.25       94.09      8.01 o 
  11   7   3      197.50      203.15      9.79 o 
  12   7   3      745.03      760.39     16.66 o 
  13   7   3        4.10       15.36      5.28 o 
  14   7   3      336.79      330.16     13.55 o 
  15   7   3      438.19      490.58     16.37 o 
 -15   8   3      563.17      577.15     16.75 o 
 -14   8   3      147.57      146.48      9.91 o 
 -13   8   3       91.42       92.78      9.00 o 
 -12   8   3        3.57        5.72      4.03 o 
 -11   8   3      160.95      151.79      9.34 o 
 -10   8   3      781.98      774.77     16.23 o 
  -9   8   3      114.80      117.08      8.48 o 
  -8   8   3       49.01       47.72      4.75 o 
  -7   8   3     1318.51     1378.35     20.26 o 
  -6   8   3      165.20      127.81      7.95 o 
  -5   8   3        5.85       20.48      4.13 o 
  -4   8   3     1496.07     1366.30     19.23 o 
  -3   8   3     1381.96     1354.54     18.99 o 
  -2   8   3      355.59      374.31     10.57 o 
  -1   8   3      109.81      121.83      6.93 o 
   0   8   3      215.58      220.10      8.65 o 
   1   8   3       24.03       27.81      3.78 o 
   2   8   3      402.93      397.35     11.31 o 
   3   8   3      736.00      745.06     15.02 o 
   4   8   3     1782.85     1801.38     22.66 o 
   5   8   3        8.58        7.23      6.01 o 
   6   8   3      302.97      303.93     10.83 o 
   7   8   3      179.17      190.48      9.38 o 
   8   8   3     1318.50     1329.44     20.84 o 
   9   8   3      303.94      285.88     11.23 o 
  10   8   3     1018.95     1053.17     19.60 o 
  11   8   3      841.39      887.33     19.23 o 
  12   8   3        2.13       -2.09      7.43 o 
  13   8   3       40.48       36.53      6.32 o 
 -13   9   3      118.28      134.79     10.49 o 
 -12   9   3      550.28      574.42     16.76 o 
 -11   9   3       71.79       63.75      6.01 o 
 -10   9   3        3.76       -5.69      5.69 o 
  -9   9   3        2.93        8.79      4.27 o 
  -8   9   3      250.99      238.77     10.81 o 
  -7   9   3       44.07       49.32      4.79 o 
  -6   9   3       90.43       84.34      7.42 o 
  -5   9   3      265.53      263.42     10.50 o 
  -4   9   3        6.25       10.60      4.24 o 
  -3   9   3      123.06      121.59      8.40 o 
  -2   9   3       91.70       87.49      7.63 o 
  -1   9   3       14.27        8.16      4.40 o 
   0   9   3       64.18       51.72      5.09 o 
   1   9   3      104.89      127.56      8.29 o 
   2   9   3       22.51       20.57      4.57 o 
   3   9   3     1489.80     1437.14     21.61 o 
   4   9   3      300.72      291.82     11.23 o 
   5   9   3      106.20      107.25      7.56 o 
   6   9   3      255.46      255.34     10.59 o 
   7   9   3      854.52      877.83     18.29 o 
   8   9   3        3.70        0.94      6.26 o 
   9   9   3      383.21      380.04     14.08 o 
  10   9   3      191.10      208.14     11.37 o 
  11   9   3      285.46      262.01     13.37 o 
 -10  10   3       19.52       13.87      5.92 o 
  -9  10   3      260.44      287.83     13.02 o 
  -8  10   3        3.95        0.76      8.16 o 
  -7  10   3      281.44      247.52     12.52 o 
  -6  10   3        5.23       10.53      7.59 o 
  -5  10   3       84.19       77.14      7.68 o 
  -4  10   3        7.41       -6.76      6.76 o 
  -3  10   3      670.30      645.26     15.63 o 
  -2  10   3        0.46        1.35      4.14 o 
  -1  10   3      176.99      163.58      9.62 o 
   0  10   3       98.66       90.47      5.74 o 
   1  10   3        4.36       -3.85      6.03 o 
   2  10   3       31.97       31.06      4.51 o 
   3  10   3      129.95      145.13      8.63 o 
   4  10   3        1.46        2.10      7.69 o 
   5  10   3       37.02       35.09      6.11 o 
   6  10   3      160.41      157.25     10.89 o 
   7  10   3      194.36      179.22     11.71 o 
   8  10   3       83.66       76.86      7.17 o 
  -5  11   3       12.63       13.50      5.92 o 
  -4  11   3        8.51       17.83      5.97 o 
  -3  11   3      361.55      373.56     14.31 o 
  -2  11   3       36.55       41.61      6.28 o 
  -1  11   3      475.01      466.68     15.15 o 
   0  11   3       83.38       84.73      7.22 o 
   1  11   3      307.13      323.40     13.98 o 
   2  11   3       25.51       29.08      6.06 o 
   3  11   3       67.75       63.51      6.80 o 
   4  11   3      144.07      132.54     10.91 o 
 -21   0   4       14.27       23.40      5.40 o 
 -20   0   4     1016.14     1130.54     21.46 o 
 -19   0   4     1239.50     1177.82     21.33 o 
 -18   0   4       78.30       79.29      6.03 o 
 -17   0   4      212.68      213.68      9.48 o 
 -16   0   4     1919.07     1887.94     23.08 o 
 -15   0   4       39.23       49.52      4.09 o 
 -14   0   4      259.30      271.11      8.73 o 
 -13   0   4     1670.77     1686.79     19.10 o 
 -12   0   4        0.36       -4.00      4.00 o 
 -11   0   4      805.79      809.59      8.72 o 
 -10   0   4        6.04       12.12      1.95 o 
  -9   0   4     2339.22     2398.17     18.65 o 
  -8   0   4     4702.48     4834.85     35.37 o 
  -7   0   4        9.01       19.95      1.48 o 
  -6   0   4       65.53       52.67      3.83 o 
  -5   0   4     8283.53     8153.10     91.72 o 
  -4   0   4     3227.98     3117.42     23.51 o 
  -3   0   4      265.70      285.04      3.71 o 
  -2   0   4       55.51       70.38      2.23 o 
  -1   0   4    13555.22    12263.00    279.15 o 
   0   0   4     1030.61      956.94    104.36 o 
   1   0   4     2631.15     2745.08     56.57 o 
   2   0   4      921.71     1028.48      9.84 o 
   3   0   4      500.83      602.37      5.70 o 
   4   0   4      263.87      285.28      5.67 o 
   5   0   4     4483.17     4926.15     34.62 o 
   6   0   4      549.89      528.92      8.14 o 
   7   0   4     6276.34     6237.26     47.50 o 
   8   0   4        2.61        3.94      2.77 o 
   9   0   4     1383.57     1451.13     11.68 o 
  10   0   4       52.45       42.64      4.85 o 
  11   0   4    10092.27    10085.08     93.43 o 
  12   0   4      874.57      881.31     16.41 o 
  13   0   4      549.25      526.86     13.25 o 
  14   0   4      131.49      125.18      7.85 o 
  15   0   4       99.80       95.55      7.66 o 
  16   0   4        6.70       10.84      4.90 o 
  17   0   4      109.97      102.40      8.58 o 
  18   0   4       39.61       39.32      5.55 o 
 -21   1   4       69.63       82.98      8.24 o 
 -20   1   4      168.62      208.19     10.50 o 
 -19   1   4       34.25       24.97      5.63 o 
 -18   1   4       59.29       77.33      7.72 o 
 -17   1   4      587.27      531.00     13.32 o 
 -16   1   4       15.43       24.52      4.08 o 
 -15   1   4     1944.09     1698.65     21.12 o 
 -14   1   4       58.67       52.38      4.00 o 
 -13   1   4        1.29        1.70      3.85 o 
 -12   1   4     1770.12     1734.49     26.33 o 
 -11   1   4      202.20      165.89     25.38 o 
 -10   1   4      638.61      504.90    103.33 o 
  -9   1   4        1.82        0.59      2.81 o 
  -8   1   4      116.07       69.22     25.19 o 
  -7   1   4     1030.54      666.14    331.07 o 
  -6   1   4      386.55      278.60    143.21 o 
  -5   1   4      248.41      156.39     79.57 o 
  -4   1   4      305.53      188.24     93.85 o 
  -3   1   4     5262.87     3237.68   1668.14 o 
  -2   1   4      131.05      107.28     27.69 o 
  -1   1   4       50.45       53.59      2.17 o 
   1   1   4      191.24      156.72     18.78 o 
   2   1   4     3209.33     3251.87    164.90 o 
   3   1   4     8862.56     8867.55    220.69 o 
   4   1   4       14.90       13.67      1.45 o 
   5   1   4     2281.21     2512.28     25.16 o 
   6   1   4     2640.47     2717.28     27.42 o 
   7   1   4       25.43       22.53      1.81 o 
   8   1   4       24.79       24.54      1.92 o 
   9   1   4      246.13      221.79      7.39 o 
  10   1   4      289.16      283.84      8.74 o 
  11   1   4     5233.10     5129.84     67.15 o 
  12   1   4       38.15       34.78      4.17 o 
  13   1   4     1299.55     1337.15     19.03 o 
  14   1   4      234.98      246.40      9.66 o 
  15   1   4      330.03      333.67     11.15 o 
  16   1   4       71.23       59.64      5.86 o 
  17   1   4      669.26      745.59     17.42 o 
  18   1   4      480.54      523.56     15.55 o 
 -20   2   4       19.29       18.41      4.95 o 
 -19   2   4       10.38        7.46      6.80 o 
 -18   2   4       38.25       40.25      5.15 o 
 -17   2   4       37.12       41.87      4.65 o 
 -16   2   4        1.49       -3.00      5.08 o 
 -15   2   4      464.68      424.56     11.40 o 
 -14   2   4       39.02       46.82      4.09 o 
 -13   2   4      432.05      378.10     10.02 o 
 -12   2   4      519.42      460.00     10.23 o 
 -11   2   4       10.41       13.10      2.90 o 
 -10   2   4      718.28      664.75     10.29 o 
  -9   2   4      956.93      949.18     22.66 o 
  -8   2   4     1005.44     1040.67     10.51 o 
  -7   2   4      849.04      827.73     13.83 o 
  -6   2   4      328.86      306.83      4.65 o 
  -5   2   4     1115.59     1226.95     25.02 o 
  -4   2   4      309.43      360.16     11.22 o 
  -3   2   4      178.10      166.44      3.75 o 
  -2   2   4     1548.80     1742.93     18.34 o 
  -1   2   4      175.86      170.68      3.33 o 
   0   2   4     1176.46     1282.28     14.69 o 
   1   2   4      593.54      588.25      5.65 o 
   2   2   4       89.73       88.45      2.79 o 
   4   2   4      383.61      385.25      5.97 o 
   5   2   4     3700.27     3926.73     32.47 o 
   6   2   4       34.78       33.48      1.88 o 
   7   2   4       15.74       22.51      1.88 o 
   8   2   4       19.50       13.28      1.99 o 
   9   2   4       70.47       70.31      5.25 o 
  10   2   4      279.52      264.60      8.32 o 
  11   2   4       29.70       31.35      3.66 o 
  12   2   4      222.93      202.04      8.66 o 
  13   2   4        1.34       -5.23      5.23 o 
  14   2   4       25.00       38.55      4.03 o 
  15   2   4      170.10      180.56     10.01 o 
  16   2   4       19.45       12.96      5.48 o 
  17   2   4       23.05       26.11      5.20 o 
  18   2   4       58.77       58.99      5.72 o 
 -20   3   4        1.00       -1.50      7.48 o 
 -19   3   4      219.78      260.14     11.74 o 
 -18   3   4       35.29       32.72      5.58 o 
 -17   3   4      194.33      170.90     10.06 o 
 -16   3   4        6.81        8.75      4.11 o 
 -15   3   4       10.67       13.69      3.90 o 
 -14   3   4      137.19      137.08      7.46 o 
 -13   3   4      873.90      858.67     14.89 o 
 -12   3   4      346.48      336.10      9.52 o 
 -11   3   4     3504.17     3492.04     37.28 o 
 -10   3   4      101.31      101.30      6.11 o 
  -9   3   4     2530.66     2399.08     78.79 o 
  -8   3   4      982.05      918.28     25.33 o 
  -7   3   4     1151.38     1187.35     18.46 o 
  -6   3   4      111.58      107.53      3.51 o 
  -5   3   4      123.45      132.81      4.84 o 
  -4   3   4     1505.16     1559.88     66.50 o 
  -1   3   4     3781.73     4166.46     30.65 o 
   0   3   4      163.09      177.65      3.79 o 
   1   3   4      803.09      844.71      7.38 o 
   2   3   4     1540.06     1476.70     13.68 o 
   3   3   4     3606.65     3872.65     31.65 o 
   4   3   4      268.14      229.13     23.68 o 
   5   3   4     1636.12     1716.42     16.24 o 
   6   3   4      892.14      940.29     10.00 o 
   7   3   4      449.37      422.94     18.32 o 
   8   3   4      716.78      687.60     12.00 o 
   9   3   4      240.55      230.42      8.25 o 
  10   3   4        8.31       10.33      3.36 o 
  11   3   4       34.07       33.02      3.97 o 
  12   3   4      512.72      484.29     12.20 o 
  13   3   4      215.45      219.35      9.36 o 
  14   3   4       54.95       52.89      4.76 o 
  15   3   4       91.94       74.90      6.31 o 
  16   3   4      632.92      655.58     16.99 o 
  17   3   4      303.23      295.03     12.54 o 
  18   3   4       81.34       89.04      6.37 o 
 -19   4   4      393.58      388.13     13.94 o 
 -18   4   4      276.99      283.60     11.85 o 
 -17   4   4      111.85       96.36      8.84 o 
 -16   4   4      250.79      232.23     11.36 o 
 -15   4   4     1897.89     1940.77     24.07 o 
 -14   4   4        0.30       -3.92      5.34 o 
 -13   4   4       82.65       84.29      7.07 o 
 -12   4   4      137.66      140.26      7.85 o 
 -11   4   4     3820.31     3812.57     40.80 o 
 -10   4   4      309.47      312.31      9.47 o 
  -9   4   4      314.08      288.57      8.48 o 
  -8   4   4      322.33      330.10      8.61 o 
  -7   4   4        9.37        9.22      1.90 o 
  -6   4   4      161.94      143.57      4.10 o 
  -5   4   4     1006.12      944.01      8.99 o 
  -4   4   4      760.87      769.72      7.67 o 
  -3   4   4       30.40       38.67      2.34 o 
  -2   4   4     5884.53     6228.20     40.92 o 
  -1   4   4        0.56       -0.04      2.45 o 
   0   4   4       10.98        6.25      3.71 o 
   2   4   4      778.11      793.08     25.26 o 
   3   4   4       90.65       90.79      9.41 o 
   4   4   4        6.11        4.71      2.23 o 
   5   4   4      558.58      656.17     20.91 o 
   6   4   4     1426.83     1501.50     35.16 o 
   7   4   4       98.76       76.67      6.37 o 
   8   4   4       26.01       24.60      3.59 o 
   9   4   4     1147.33     1152.66     16.76 o 
  10   4   4     1060.48     1061.52     16.70 o 
  11   4   4       21.94       35.24      4.43 o 
  12   4   4        0.29       -2.90      5.50 o 
  13   4   4     1096.89     1046.34     18.34 o 
  14   4   4      392.70      387.01     13.01 o 
  15   4   4      143.76      174.55     10.72 o 
  16   4   4      370.50      426.02     13.93 o 
  17   4   4      426.33      485.62     15.05 o 
 -19   5   4        7.98       11.88      5.30 o 
 -18   5   4      579.88      613.71     17.45 o 
 -17   5   4      406.12      418.20     14.26 o 
 -16   5   4      209.37      195.38     10.94 o 
 -15   5   4      778.39      759.66     17.01 o 
 -14   5   4      316.01      322.87     11.26 o 
 -13   5   4       55.93       63.13      4.56 o 
 -12   5   4       14.94       11.40      3.74 o 
 -11   5   4       63.31       56.26      4.08 o 
 -10   5   4      605.95      575.35     12.04 o 
  -9   5   4      148.06      157.09      6.91 o 
  -8   5   4      295.67      323.86      8.95 o 
  -7   5   4        0.16       -3.80      3.80 o 
  -6   5   4     3380.60     3437.55     28.75 o 
  -5   5   4       10.09       17.98      2.03 o 
  -4   5   4      140.57      176.62      4.41 o 
  -3   5   4     1136.76     1012.14      9.36 o 
  -2   5   4       81.16       78.36      4.26 o 
  -1   5   4      585.61      582.43      7.14 o 
   0   5   4       62.55       88.42      4.30 o 
   1   5   4     1517.32     1551.29     24.52 o 
   2   5   4      528.05      556.59      7.27 o 
   3   5   4        3.58        2.02      2.78 o 
   4   5   4      389.60      383.41      9.12 o 
   5   5   4       59.05       43.76      3.41 o 
   6   5   4      487.91      509.47     10.78 o 
   7   5   4      157.85      151.36      7.23 o 
   8   5   4       62.78       46.52      3.79 o 
   9   5   4     1728.86     1656.86     20.40 o 
  10   5   4        1.70        5.82      4.48 o 
  11   5   4      623.79      571.27     13.63 o 
  12   5   4       52.60       43.61      4.85 o 
  13   5   4      181.90      181.40     10.08 o 
  14   5   4       91.68       99.28      9.32 o 
  15   5   4       65.81       48.41      6.22 o 
  16   5   4       36.15       56.56      6.20 o 
 -18   6   4       11.91       22.18      5.58 o 
 -17   6   4       92.62      115.52      9.65 o 
 -16   6   4       37.68       34.02      5.44 o 
 -15   6   4      101.34       97.98      9.32 o 
 -14   6   4       26.98       25.26      5.49 o 
 -13   6   4     1876.81     1884.41     24.23 o 
 -12   6   4      230.05      228.51      9.61 o 
 -11   6   4     2825.60     2820.71     39.19 o 
 -10   6   4     1685.98     1680.53     20.89 o 
  -9   6   4     1084.43     1122.76     16.85 o 
  -8   6   4       21.79       18.25      3.35 o 
  -7   6   4     1297.51     1265.66     16.94 o 
  -6   6   4      578.77      639.32     12.15 o 
  -5   6   4       90.19       97.31      6.03 o 
  -4   6   4        0.53        3.80      3.68 o 
  -3   6   4      538.89      531.91     10.93 o 
  -2   6   4       36.82       39.02      3.36 o 
  -1   6   4       39.55       41.14      3.40 o 
   0   6   4      584.77      516.62     10.50 o 
   1   6   4     5892.11     5756.65     66.62 o 
   2   6   4      681.19      684.45     12.22 o 
   3   6   4     1360.82     1400.64     17.22 o 
   4   6   4     1717.55     1708.21     19.31 o 
   5   6   4      789.89      731.76     13.32 o 
   6   6   4       14.62       10.36      3.41 o 
   7   6   4      499.73      503.13     11.89 o 
   8   6   4      903.53      880.19     15.58 o 
   9   6   4       43.17       38.79      4.58 o 
  10   6   4      377.89      352.74     11.50 o 
  11   6   4       13.73        9.71      4.37 o 
  12   6   4       16.80       25.89      5.21 o 
  13   6   4      403.88      381.19     14.12 o 
  14   6   4      150.97      155.87     10.62 o 
  15   6   4      990.64     1011.65     21.14 o 
 -16   7   4       19.25       22.05      5.88 o 
 -15   7   4      388.58      395.11     13.94 o 
 -14   7   4      227.22      229.56     10.62 o 
 -13   7   4       93.48      101.52      7.62 o 
 -12   7   4      194.23      226.60      9.70 o 
 -11   7   4       93.38       93.22      7.63 o 
 -10   7   4       85.56       87.62      7.68 o 
  -9   7   4      114.83      130.76      8.10 o 
  -8   7   4       28.36       24.82      4.00 o 
  -7   7   4     1195.75     1174.87     17.59 o 
  -6   7   4      913.16      901.77     15.24 o 
  -5   7   4      141.49      123.14      7.08 o 
  -4   7   4      554.78      546.33     12.00 o 
  -3   7   4     1182.47     1176.66     16.69 o 
  -2   7   4      220.27      220.29      8.20 o 
  -1   7   4      247.43      239.36      8.44 o 
   0   7   4      912.91      925.33     14.86 o 
   1   7   4     1074.73     1051.04     15.94 o 
   2   7   4      237.01      226.73      8.94 o 
   3   7   4      369.56      374.34     10.54 o 
   4   7   4        0.06       -1.16      4.71 o 
   5   7   4      260.22      261.82      9.26 o 
   6   7   4       67.67       62.88      4.80 o 
   7   7   4       18.27       28.63      4.17 o 
   8   7   4      377.40      373.34     12.10 o 
   9   7   4      218.84      186.27      9.84 o 
  10   7   4      146.47      124.20      8.51 o 
  11   7   4      692.89      747.68     16.40 o 
  12   7   4      315.64      293.28     12.46 o 
  13   7   4        1.63        4.29      5.45 o 
  14   7   4       38.20       43.42      5.92 o 
 -15   8   4       77.72       53.02      6.57 o 
 -14   8   4        3.17        4.66      7.63 o 
 -13   8   4        6.70       -2.81      7.88 o 
 -12   8   4       13.18       18.36      4.11 o 
 -11   8   4      158.58      162.09      9.33 o 
 -10   8   4       16.95       22.05      4.24 o 
  -9   8   4      193.00      216.12      9.87 o 
  -8   8   4      251.82      235.66     10.62 o 
  -7   8   4       69.96       58.21      5.00 o 
  -6   8   4      160.91      154.36      8.74 o 
  -5   8   4      219.67      210.91      9.38 o 
  -4   8   4      525.48      502.52     12.76 o 
  -3   8   4       25.07       20.78      4.40 o 
  -2   8   4       65.91       70.03      6.39 o 
  -1   8   4        8.42        5.55      4.84 o 
   0   8   4      416.52      393.48     11.06 o 
   1   8   4        0.81       -5.78      5.78 o 
   2   8   4       41.49       29.94      4.77 o 
   3   8   4      756.44      788.33     15.88 o 
   4   8   4      221.15      215.52      9.52 o 
   5   8   4        0.10        2.02      5.82 o 
   6   8   4      427.73      414.95     12.80 o 
   7   8   4       24.56       18.45      4.40 o 
   8   8   4       47.54       59.86      4.72 o 
   9   8   4       53.31       54.04      5.30 o 
  10   8   4       33.39       44.32      4.91 o 
  11   8   4      148.80      123.90      9.87 o 
  12   8   4       27.37        8.15      8.64 o 
 -13   9   4      463.27      470.38     15.83 o 
 -12   9   4       60.30       57.24      6.42 o 
 -11   9   4      122.89      115.80     10.18 o 
 -10   9   4       31.63       38.15      5.57 o 
  -9   9   4       34.82       26.52      4.82 o 
  -8   9   4        5.20        5.38      6.27 o 
  -7   9   4     1071.36     1011.60     18.87 o 
  -6   9   4       20.41       27.66      4.23 o 
  -5   9   4       12.34       16.42      4.33 o 
  -4   9   4       12.21       22.51      4.32 o 
  -3   9   4     1080.69     1067.37     18.94 o 
  -2   9   4      417.48      391.38     12.63 o 
  -1   9   4       45.43       41.57      5.11 o 
   0   9   4     1005.99      942.38     17.90 o 
   1   9   4        3.79       -3.44      6.36 o 
   2   9   4       52.30       51.58      4.81 o 
   3   9   4        7.66       13.35      4.24 o 
   4   9   4       48.06       51.31      4.82 o 
   5   9   4      466.78      448.62     13.68 o 
   6   9   4       11.26       17.18      4.58 o 
   7   9   4      389.93      403.59     13.63 o 
   8   9   4     1584.63     1584.22     25.28 o 
   9   9   4      305.55      328.16     13.02 o 
  10   9   4       43.61       33.84      6.35 o 
 -10  10   4       98.81      111.46      9.89 o 
  -9  10   4      919.29      921.60     20.26 o 
  -8  10   4      953.98      913.14     20.67 o 
  -7  10   4      290.96      256.71     12.93 o 
  -6  10   4        3.61       -4.52      7.73 o 
  -5  10   4       16.75       16.96      5.08 o 
  -4  10   4      101.24       91.67      8.07 o 
  -3  10   4      310.40      293.83     11.65 o 
  -2  10   4        2.90       -6.40      6.40 o 
  -1  10   4       63.19       66.07      5.26 o 
   0  10   4      520.21      514.09     14.51 o 
   1  10   4      420.03      455.71     14.22 o 
   2  10   4      171.09      169.18      9.74 o 
   3  10   4       41.71       44.64      5.99 o 
   4  10   4      526.25      553.40     16.22 o 
   5  10   4       41.02       52.68      6.17 o 
   6  10   4       25.81       24.08      6.18 o 
   7  10   4        0.92       -1.86      8.24 o 
  -4  11   4       18.32       25.45      6.11 o 
  -3  11   4      995.91      989.36     21.26 o 
  -2  11   4       11.95       12.52      5.91 o 
  -1  11   4      207.59      190.67     11.50 o 
   0  11   4        0.13       -4.48      8.03 o 
   1  11   4       93.74       89.50      6.95 o 
   2  11   4       50.09       56.26      6.17 o 
 -20   1   5      302.90      318.56     12.72 o 
 -19   1   5      518.75      497.76     14.91 o 
 -18   1   5      582.48      517.83     14.62 o 
 -17   1   5       95.23       92.88      7.44 o 
 -16   1   5     2510.83     2371.79     26.12 o 
 -15   1   5      619.41      644.25     13.49 o 
 -14   1   5      366.07      359.39     10.26 o 
 -13   1   5      132.38      115.20      6.59 o 
 -12   1   5     1062.67     1040.37     14.87 o 
 -11   1   5      227.78      243.21      7.56 o 
 -10   1   5      796.72      745.80    159.07 o 
  -9   1   5        8.77        8.66      2.48 o 
  -8   1   5       80.21       95.01     27.83 o 
  -7   1   5      144.65      118.30     37.67 o 
  -6   1   5       12.44       13.76      2.93 o 
  -5   1   5     1901.11     1373.64    360.86 o 
  -4   1   5     8877.45     7760.59   1575.44 o 
  -3   1   5        7.82        1.89      2.27 o 
  -2   1   5      501.29      506.87      9.25 o 
  -1   1   5     3312.18     2698.77    356.73 o 
   0   1   5     1530.45     1069.00    311.03 o 
   1   1   5      577.07      581.07     18.51 o 
   2   1   5      192.37      192.15      7.54 o 
   3   1   5     1343.37     1365.44     21.71 o 
   4   1   5      428.47      433.90      9.19 o 
   5   1   5      719.79      739.34     10.80 o 
   6   1   5       86.43       96.35      3.69 o 
   7   1   5      157.07      146.85      4.27 o 
   8   1   5        4.99        4.76      3.73 o 
   9   1   5     1271.13     1226.47     16.18 o 
  10   1   5     4956.56     4954.79     65.90 o 
  11   1   5      148.19      152.56      7.80 o 
  12   1   5      650.49      663.81     13.85 o 
  13   1   5        0.63       -5.28      5.28 o 
  14   1   5      645.39      611.37     14.71 o 
  15   1   5      366.62      355.21     12.64 o 
  16   1   5       30.99       26.20      5.43 o 
  17   1   5        2.26       16.09      4.38 o 
  18   1   5        0.78       -7.00      7.00 o 
 -20   2   5      106.31       89.25      6.40 o 
 -19   2   5      655.49      741.27     17.32 o 
 -18   2   5       26.27       25.91      5.33 o 
 -17   2   5        1.14        2.07      6.37 o 
 -16   2   5       15.72       12.80      4.00 o 
 -15   2   5      329.06      331.62     10.47 o 
 -14   2   5       56.80       58.22      4.27 o 
 -13   2   5      218.46      204.79      8.16 o 
 -12   2   5       53.30       50.24      3.94 o 
 -11   2   5     5319.85     5392.93     64.49 o 
 -10   2   5      378.12      393.01      6.45 o 
  -9   2   5     1368.48     1336.15     16.35 o 
  -8   2   5     3560.56     3432.13     32.42 o 
  -7   2   5     4035.66     4058.04     36.61 o 
  -6   2   5       13.45       22.36      1.63 o 
  -5   2   5     2509.56     2626.91     25.71 o 
  -4   2   5     5502.90     5957.50     51.65 o 
  -3   2   5      396.84      489.03     18.42 o 
  -2   2   5        8.51        6.78      1.35 o 
  -1   2   5      111.61      109.66     11.10 o 
   0   2   5       49.35       59.31      2.60 o 
   1   2   5      393.86      348.90      9.00 o 
   2   2   5      141.08      134.17      4.82 o 
   3   2   5     2706.02     2664.88     32.76 o 
   5   2   5      637.90      714.97      7.68 o 
   6   2   5     2554.64     2533.08     20.56 o 
   7   2   5     2163.41     2114.41     43.98 o 
   8   2   5      190.44      197.48      7.17 o 
   9   2   5      321.83      306.97      9.08 o 
  10   2   5      912.34      933.97     15.07 o 
  11   2   5       68.17       67.14      6.10 o 
  12   2   5     1160.56     1188.84     18.39 o 
  13   2   5       36.45       41.57      4.40 o 
  14   2   5      164.90      187.70     10.14 o 
  15   2   5       90.68       92.43      8.65 o 
  16   2   5       29.94       43.56      5.33 o 
  17   2   5      100.51       92.35      9.02 o 
 -20   3   5        0.50       -3.04      7.10 o 
 -19   3   5       69.95       72.26      6.08 o 
 -18   3   5      821.21      867.33     18.80 o 
 -17   3   5        1.53       -1.16      6.79 o 
 -16   3   5      277.54      254.14     10.14 o 
 -15   3   5      271.54      272.08     10.00 o 
 -14   3   5      823.71      789.76     15.38 o 
 -13   3   5      157.10      146.03      7.81 o 
 -12   3   5      808.35      814.76     14.26 o 
 -11   3   5        4.51        6.01      4.92 o 
 -10   3   5      988.38      959.31     14.16 o 
  -9   3   5        0.74       -1.08      2.82 o 
  -8   3   5      760.34      827.70      8.54 o 
  -7   3   5     2468.61     2516.22     19.92 o 
  -6   3   5     1920.61     1855.01     31.97 o 
  -5   3   5       11.10       26.01      7.81 o 
  -3   3   5      176.31      144.26      3.80 o 
  -2   3   5     4698.67     5015.19     73.46 o 
  -1   3   5       25.05       13.96      2.75 o 
   0   3   5    10408.42    10727.69    164.51 o 
   1   3   5     2122.93     2287.46    106.37 o 
   2   3   5     1609.15     1664.17     22.14 o 
   3   3   5      132.88      118.30      4.30 o 
   4   3   5      242.54      259.11      5.07 o 
   5   3   5     1166.79     1150.83     10.01 o 
   6   3   5      166.26      182.24      4.85 o 
   7   3   5        1.11       -2.62      4.02 o 
   8   3   5      960.03      949.32     14.57 o 
   9   3   5      115.31       88.99      6.64 o 
  10   3   5      158.53      176.39      8.03 o 
  11   3   5      408.99      367.02     11.16 o 
  12   3   5     1088.62     1062.26     17.85 o 
  13   3   5      579.66      555.68     14.17 o 
  14   3   5      139.37      135.99      9.32 o 
  15   3   5       66.48       71.75      6.23 o 
  16   3   5       67.51       66.91      5.99 o 
  17   3   5      247.23      234.60     12.32 o 
 -19   4   5      127.53      146.81     10.86 o 
 -18   4   5        0.21       -1.39      7.01 o 
 -17   4   5      800.13      784.25     17.83 o 
 -16   4   5      113.67      137.44      9.48 o 
 -15   4   5        5.25        4.81      5.33 o 
 -14   4   5      453.67      423.72     12.01 o 
 -13   4   5       93.54       94.97      7.08 o 
 -12   4   5     2305.46     2244.39     33.40 o 
 -11   4   5     2638.93     2614.14     34.92 o 
 -10   4   5     1925.49     1943.93     20.58 o 
  -9   4   5        0.69        5.53      4.41 o 
  -8   4   5        1.53        9.82      3.07 o 
  -7   4   5      117.74      136.58      4.36 o 
  -6   4   5      713.41      734.43     21.43 o 
  -5   4   5      311.03      299.60      5.51 o 
  -4   4   5      616.58      664.95     16.70 o 
  -3   4   5     3783.68     3949.84     34.49 o 
  -2   4   5     9178.55     9522.80     53.07 o 
  -1   4   5     3529.20     3883.87    178.13 o 
   0   4   5     2080.76     2254.86     36.09 o 
   1   4   5      737.66      727.74      8.99 o 
   2   4   5      101.35      125.12      4.03 o 
   3   4   5        9.23       18.48      2.05 o 
   4   4   5        7.26       11.25      2.02 o 
   5   4   5      128.26      108.28      6.45 o 
   6   4   5      347.12      341.20      9.33 o 
   7   4   5       27.62       17.24      3.64 o 
   8   4   5      567.94      511.32     11.64 o 
   9   4   5        2.36        9.61      3.94 o 
  10   4   5       43.07       61.32      4.66 o 
  11   4   5      102.74      109.05      7.90 o 
  12   4   5      389.54      406.15     12.17 o 
  13   4   5      925.39      994.20     18.97 o 
  14   4   5       41.01       39.03      5.83 o 
  15   4   5        5.18        5.83      6.93 o 
  16   4   5      549.29      613.82     16.84 o 
 -18   5   5       45.01       52.31      6.17 o 
 -17   5   5      167.62      173.33      9.89 o 
 -16   5   5       10.83       -6.32      8.20 o 
 -15   5   5      103.78      105.55      6.55 o 
 -14   5   5      100.53      107.15      7.97 o 
 -13   5   5       78.07       62.38      5.14 o 
 -12   5   5     1525.16     1403.06     19.63 o 
 -11   5   5        0.99       -1.41      4.75 o 
 -10   5   5       13.62       12.42      3.38 o 
  -9   5   5      250.59      237.59      8.16 o 
  -8   5   5       24.58       31.33      3.54 o 
  -7   5   5        0.96        1.01      3.99 o 
  -6   5   5     1480.74     1423.07     16.71 o 
  -5   5   5      195.43      169.59      6.56 o 
  -4   5   5       97.68      104.29      4.05 o 
  -3   5   5     1192.09     1272.81     17.97 o 
  -2   5   5       12.17       10.58      2.01 o 
  -1   5   5        7.06        1.90      2.76 o 
   0   5   5      718.86      757.28      8.54 o 
   1   5   5     2504.81     2592.05     21.69 o 
   2   5   5      523.10      499.61     10.26 o 
   3   5   5      431.62      433.74      9.84 o 
   4   5   5      308.31      300.25      8.65 o 
   5   5   5      131.31      140.04      6.60 o 
   6   5   5      920.56      948.70     14.84 o 
   7   5   5      406.43      371.13     10.26 o 
   8   5   5      763.48      755.19     14.09 o 
   9   5   5       63.36       37.42      4.02 o 
  10   5   5       13.00       20.65      4.28 o 
  11   5   5      136.99      146.20      8.71 o 
  12   5   5       48.98       52.97      5.36 o 
  13   5   5        2.12       -3.29      7.30 o 
  14   5   5      549.24      554.52     15.89 o 
  15   5   5       22.47       20.21      5.58 o 
 -17   6   5      148.21      172.21     10.55 o 
 -16   6   5     1003.47      998.17     20.34 o 
 -15   6   5      238.97      224.37     11.93 o 
 -14   6   5      709.58      736.61     16.94 o 
 -13   6   5      178.46      182.28      9.74 o 
 -12   6   5      139.12      138.15      8.61 o 
 -11   6   5      266.03      259.75     10.04 o 
 -10   6   5      181.79      188.69      8.59 o 
  -9   6   5       52.17       55.31      4.09 o 
  -8   6   5      407.05      452.28     11.02 o 
  -7   6   5      609.53      572.92     12.03 o 
  -6   6   5      104.27      128.13      6.59 o 
  -5   6   5       21.92       11.33      3.20 o 
  -4   6   5      857.39      822.05     13.61 o 
  -3   6   5       16.81       15.48      3.36 o 
  -2   6   5       72.01       67.77      5.49 o 
  -1   6   5       60.85       61.22      5.58 o 
   0   6   5     1259.22     1282.99     16.62 o 
   1   6   5     1203.88     1206.67     16.28 o 
   2   6   5       44.07       46.52      3.75 o 
   3   6   5      510.53      477.96     11.18 o 
   4   6   5      150.59      145.17      7.18 o 
   5   6   5      218.71      219.21      8.41 o 
   6   6   5       38.32       41.64      4.07 o 
   7   6   5       31.62       40.60      4.13 o 
   8   6   5      501.51      522.34     13.02 o 
   9   6   5      324.23      339.96     11.22 o 
  10   6   5      116.35      114.52      8.16 o 
  11   6   5       45.08       48.11      5.96 o 
  12   6   5      321.92      338.97     13.01 o 
  13   6   5       52.89       36.80      6.12 o 
  14   6   5       33.93       38.29      5.78 o 
 -16   7   5      517.84      489.71     15.64 o 
 -15   7   5      285.62      273.42     12.12 o 
 -14   7   5       76.90       87.49      7.61 o 
 -13   7   5     1353.51     1347.49     21.91 o 
 -12   7   5      247.09      257.06     10.57 o 
 -11   7   5      529.66      515.39     13.85 o 
 -10   7   5      177.48      181.19      9.33 o 
  -9   7   5     1073.22     1095.77     18.24 o 
  -8   7   5       77.40       69.54      6.91 o 
  -7   7   5      393.72      419.55     11.41 o 
  -6   7   5      227.64      238.79      9.05 o 
  -5   7   5     1232.16     1163.72     17.34 o 
  -4   7   5      266.36      332.60      9.70 o 
  -3   7   5        8.64       -1.64      4.61 o 
  -2   7   5       31.65       33.40      3.60 o 
  -1   7   5      267.56      265.29      9.09 o 
   0   7   5      164.67      172.35      7.93 o 
   1   7   5       22.33       22.09      3.56 o 
   2   7   5      176.58      166.38      8.11 o 
   3   7   5     3075.56     3091.89     39.93 o 
   4   7   5       89.74       70.32      4.70 o 
   5   7   5      363.08      349.52     11.37 o 
   6   7   5      393.53      389.59     11.57 o 
   7   7   5       73.77       96.34      7.34 o 
   8   7   5      577.51      590.80     14.68 o 
   9   7   5      317.24      299.69     10.91 o 
  10   7   5       35.26       29.85      4.56 o 
  11   7   5        1.91        6.76      5.99 o 
  12   7   5       24.03       30.19      5.44 o 
  13   7   5       13.09       19.29      5.68 o 
 -14   8   5      675.97      723.06     18.46 o 
 -13   8   5      219.35      231.80     11.84 o 
 -12   8   5       15.97       16.89      5.40 o 
 -11   8   5      127.48      142.57      8.66 o 
 -10   8   5      408.91      420.70     12.85 o 
  -9   8   5       52.85       50.09      4.81 o 
  -8   8   5       16.95       23.25      4.50 o 
  -7   8   5      262.22      253.94     10.38 o 
  -6   8   5      390.05      396.41     12.30 o 
  -5   8   5      241.65      232.71      9.71 o 
  -4   8   5      450.69      402.51     11.88 o 
  -3   8   5      922.31      868.83     16.41 o 
  -2   8   5      932.85      916.65     16.67 o 
  -1   8   5       15.13       15.93      4.23 o 
   0   8   5      196.14      184.22      9.00 o 
   1   8   5       11.26        6.44      6.16 o 
   2   8   5     1100.77     1087.95     18.26 o 
   3   8   5        7.83        5.47      5.92 o 
   4   8   5       76.24       75.46      5.47 o 
   5   8   5        0.04       -2.97      6.21 o 
   6   8   5       25.96       25.09      4.43 o 
   7   8   5        7.54        8.11      5.57 o 
   8   8   5      150.00      152.78      9.33 o 
   9   8   5       71.93       81.26      7.62 o 
  10   8   5      384.24      408.15     14.18 o 
  11   8   5       85.83       89.05      6.83 o 
 -12   9   5       28.91       40.79      6.33 o 
 -11   9   5      240.25      257.37     12.05 o 
 -10   9   5      307.68      294.05     12.95 o 
  -9   9   5      498.73      494.10     15.29 o 
  -8   9   5       41.91       35.92      4.90 o 
  -7   9   5     1006.64     1012.43     19.47 o 
  -6   9   5       40.16       44.93      4.87 o 
  -5   9   5      113.45      112.65      8.12 o 
  -4   9   5      209.16      211.30      9.97 o 
  -3   9   5       35.61       35.02      4.68 o 
  -2   9   5      576.41      534.92     14.18 o 
  -1   9   5       34.10       31.75      4.75 o 
   0   9   5      155.49      152.81      8.74 o 
   1   9   5      120.63      125.03      8.71 o 
   2   9   5       18.57       25.43      4.42 o 
   3   9   5      413.02      414.71     12.90 o 
   4   9   5      270.69      269.15     10.84 o 
   5   9   5      377.60      393.29     13.10 o 
   6   9   5      684.96      677.58     16.47 o 
   7   9   5      120.66      131.93      9.97 o 
   8   9   5      379.10      345.83     13.93 o 
   9   9   5       36.67       30.70      6.23 o 
  -9  10   5       23.70       26.14      5.96 o 
  -8  10   5       95.25      102.58     10.20 o 
  -7  10   5        2.15        3.90      7.97 o 
  -6  10   5        0.01        0.04      7.13 o 
  -5  10   5      139.11      116.82      9.90 o 
  -4  10   5      119.74      127.54     10.44 o 
  -3  10   5       49.24       37.52      6.20 o 
  -2  10   5       29.12       39.62      5.64 o 
  -1  10   5       93.49       86.00      6.80 o 
   0  10   5      169.23      166.78     10.68 o 
   1  10   5        0.18        3.61      5.11 o 
   2  10   5       14.20       23.95      5.64 o 
   3  10   5      335.68      326.83     13.65 o 
   4  10   5      184.69      194.06     11.18 o 
   5  10   5      360.96      315.54     14.03 o 
   6  10   5      106.87      112.30      7.44 o 
 -20   0   6       82.56      100.18      9.13 o 
 -19   0   6      259.63      241.62     11.06 o 
 -18   0   6       44.19       47.25      5.30 o 
 -17   0   6        7.32       22.90      4.74 o 
 -16   0   6      510.14      496.43     12.69 o 
 -15   0   6      673.34      746.69     14.86 o 
 -14   0   6     1234.62     1193.78     17.88 o 
 -13   0   6     1129.09     1129.68     16.90 o 
 -12   0   6     3551.04     3499.36     38.75 o 
 -11   0   6      260.73      267.95      8.85 o 
 -10   0   6     2315.70     2227.08     21.98 o 
  -9   0   6      240.93      260.00     11.03 o 
  -8   0   6        5.02        8.29      1.76 o 
  -7   0   6      462.81      423.83      9.98 o 
  -6   0   6        0.01        2.69      2.20 o 
  -5   0   6     3387.42     3599.55     53.39 o 
  -4   0   6     5384.59     5457.97     37.47 o 
  -2   0   6      726.47      744.92     35.90 o 
  -1   0   6      408.24      380.00     10.52 o 
   0   0   6     3807.41     3774.58     75.87 o 
   1   0   6     2416.85     2244.71     90.05 o 
   2   0   6      203.98      248.63      4.66 o 
   4   0   6     6688.73     7236.29     94.93 o 
   5   0   6     2771.90     2949.58     25.45 o 
   6   0   6      697.87      733.46      8.40 o 
   7   0   6      196.65      195.48      7.78 o 
   8   0   6      288.09      258.36      8.83 o 
   9   0   6      443.93      460.35     11.42 o 
  10   0   6       90.22       95.41      7.93 o 
  11   0   6     2106.60     2114.48     23.94 o 
  12   0   6     2494.73     2567.09     37.88 o 
  13   0   6        0.34       -5.86      5.86 o 
  14   0   6      914.04      889.31     18.24 o 
  15   0   6      842.80      819.67     18.19 o 
  16   0   6      630.31      680.13     16.93 o 
  17   0   6        4.49        5.98      6.28 o 
 -20   1   6        6.33       -1.88      7.20 o 
 -19   1   6      244.47      246.18     11.23 o 
 -18   1   6      872.95      860.87     17.92 o 
 -17   1   6      363.18      344.60     12.51 o 
 -16   1   6      346.80      328.98     11.15 o 
 -15   1   6      551.34      533.94     12.86 o 
 -14   1   6        1.00        6.85      3.19 o 
 -13   1   6       18.47       24.14      3.30 o 
 -12   1   6       13.26       16.12      3.24 o 
 -11   1   6     1710.05     1653.78     18.31 o 
 -10   1   6       51.47       37.64      7.05 o 
  -9   1   6      125.10       96.12     22.40 o 
  -8   1   6      949.55      719.13    224.50 o 
  -7   1   6     1458.22      989.29    332.67 o 
  -6   1   6      402.56      293.41     81.22 o 
  -5   1   6      809.49      713.38    136.02 o 
  -4   1   6     1043.44      850.68     94.14 o 
  -2   1   6       97.56      108.30      3.19 o 
  -1   1   6      445.08      400.16     46.43 o 
   0   1   6       15.28        7.21      3.12 o 
   1   1   6       49.65       43.77      3.49 o 
   2   1   6      637.49      689.32      7.13 o 
   3   1   6       31.13       37.01      2.15 o 
   4   1   6      638.53      629.11      9.76 o 
   5   1   6      876.70      924.79     18.61 o 
   6   1   6       60.55       79.17      7.51 o 
   7   1   6     1424.27     1424.50     16.89 o 
   8   1   6      902.27      911.17     14.11 o 
   9   1   6      108.61      116.78      6.66 o 
  10   1   6      619.51      592.94     12.81 o 
  11   1   6     2193.28     2168.07     24.02 o 
  12   1   6      140.42      135.38      8.35 o 
  13   1   6       33.66       35.88      4.45 o 
  14   1   6      264.94      260.18     10.94 o 
  15   1   6       22.70       18.65      5.35 o 
  16   1   6       64.28       69.49      5.50 o 
  17   1   6        0.14       -3.43      6.83 o 
 -20   2   6      528.20      569.48     16.43 o 
 -19   2   6        7.26       16.27      4.57 o 
 -18   2   6       31.49       35.28      5.31 o 
 -17   2   6      156.30      149.90      9.99 o 
 -16   2   6      125.76       98.43      8.14 o 
 -15   2   6      229.98      204.57      8.88 o 
 -14   2   6       85.73       97.80      6.39 o 
 -13   2   6     1168.99     1141.00     16.86 o 
 -12   2   6     2672.42     2672.06     34.46 o 
 -11   2   6     2101.61     2128.35     29.90 o 
 -10   2   6      550.90      523.98     10.59 o 
  -9   2   6     1325.75     1356.83     11.17 o 
  -8   2   6       45.41       39.30      2.66 o 
  -7   2   6       94.56      102.68      3.65 o 
  -6   2   6       58.51       67.12      3.04 o 
  -5   2   6     4292.49     4547.51     35.83 o 
  -4   2   6     2429.29     2739.57     35.17 o 
  -3   2   6     1649.30     1902.09     40.10 o 
  -2   2   6        1.83        3.51      2.03 o 
  -1   2   6      502.99      433.26     49.88 o 
   0   2   6       37.20       34.65      6.18 o 
   1   2   6      101.09       99.37     24.19 o 
   2   2   6      367.64      267.00     92.49 o 
   3   2   6        1.68        2.17      2.32 o 
   4   2   6        0.28        0.36      2.47 o 
   5   2   6      326.37      312.16     33.51 o 
   6   2   6       94.94      101.80      5.52 o 
   7   2   6      408.56      433.53      9.99 o 
   8   2   6      327.54      331.43      9.39 o 
   9   2   6      170.79      165.67      7.71 o 
  10   2   6       11.82        9.24      3.55 o 
  11   2   6      481.83      475.09     12.44 o 
  12   2   6      616.79      594.99     14.21 o 
  13   2   6      143.52      139.41      9.52 o 
  14   2   6        1.67        5.99      6.88 o 
  15   2   6       74.21       74.79      6.60 o 
  16   2   6      406.58      419.83     14.36 o 
 -20   3   6       36.80       42.28      5.68 o 
 -19   3   6      130.17      133.24      9.51 o 
 -18   3   6      549.95      585.55     15.72 o 
 -17   3   6       85.46      102.46      8.93 o 
 -16   3   6      308.03      275.51     11.15 o 
 -15   3   6        0.19        2.98      5.31 o 
 -14   3   6      183.85      183.35      8.17 o 
 -13   3   6       10.75        6.27      5.50 o 
 -12   3   6     1707.53     1708.70     20.34 o 
 -11   3   6       76.29       69.69      5.99 o 
 -10   3   6       58.89       74.91      5.86 o 
  -9   3   6       22.25       34.10      3.43 o 
  -8   3   6      437.42      479.64     12.42 o 
  -7   3   6     1594.60     1577.85     36.04 o 
  -6   3   6       97.09       92.99      3.71 o 
  -5   3   6      403.19      486.26      6.85 o 
  -4   3   6      660.28      612.89     11.35 o 
  -3   3   6     7584.90     7693.06     84.74 o 
  -2   3   6       15.09       19.67      2.15 o 
  -1   3   6      189.42      241.22      9.33 o 
   0   3   6      188.27      180.03      8.45 o 
   1   3   6      568.24      482.22     59.61 o 
   2   3   6      475.63      408.17     47.29 o 
   3   3   6      920.22      874.51     60.82 o 
   4   3   6      177.78      178.07      4.70 o 
   5   3   6      291.03      291.14      8.17 o 
   6   3   6      400.82      370.31      9.51 o 
   7   3   6      153.53      143.29      7.28 o 
   8   3   6      934.40      898.76     14.92 o 
   9   3   6       65.53       54.51      4.41 o 
  10   3   6      116.03      112.41      7.38 o 
  11   3   6       32.01       38.59      4.53 o 
  12   3   6     1083.86     1078.61     18.79 o 
  13   3   6      128.38      115.70      9.29 o 
  14   3   6       61.16       71.13      6.18 o 
  15   3   6        0.07        1.70      7.01 o 
  16   3   6      550.30      607.39     17.17 o 
 -19   4   6      105.69      123.78      8.90 o 
 -18   4   6        5.86        2.73      7.20 o 
 -17   4   6        0.05        5.60      7.25 o 
 -16   4   6        0.81       -7.04      7.04 o 
 -15   4   6      446.55      444.28     12.62 o 
 -14   4   6      823.28      823.82     16.04 o 
 -13   4   6      134.83      132.63      7.78 o 
 -12   4   6      522.32      496.13     12.44 o 
 -11   4   6      928.33      939.67     15.50 o 
 -10   4   6      798.30      785.36     13.92 o 
  -9   4   6       40.48       53.99      5.26 o 
  -8   4   6      785.22      811.68     13.30 o 
  -7   4   6       72.44       85.39      5.67 o 
  -6   4   6       43.48       41.62      3.80 o 
  -5   4   6       73.67       87.95      4.46 o 
  -4   4   6     1734.94     1894.88     62.35 o 
  -3   4   6     1676.90     1743.03     26.39 o 
  -2   4   6       61.19       74.54      3.66 o 
  -1   4   6      214.96      221.64      5.04 o 
   0   4   6     9091.75     8986.59    175.31 o 
   1   4   6     1059.39     1047.03     36.41 o 
   2   4   6     1323.74     1221.90     78.01 o 
   3   4   6     1170.37     1162.31     15.25 o 
   4   4   6     1091.48     1038.04     14.79 o 
   5   4   6       33.92       35.56      3.69 o 
   6   4   6       29.86       33.76      3.79 o 
   7   4   6      834.29      811.23     14.48 o 
   8   4   6       46.48       32.73      4.23 o 
   9   4   6       90.85       71.96      7.09 o 
  10   4   6      342.37      290.65      9.99 o 
  11   4   6        1.15        3.11      4.95 o 
  12   4   6      351.48      338.14     12.33 o 
  13   4   6        0.26       -2.64      7.27 o 
  14   4   6      426.69      444.15     14.48 o 
  15   4   6      274.22      301.55     12.67 o 
 -18   5   6       11.17       13.85      5.43 o 
 -17   5   6      496.25      538.20     15.29 o 
 -16   5   6      457.42      484.80     14.65 o 
 -15   5   6      160.81      151.43     10.23 o 
 -14   5   6      407.10      422.74     12.49 o 
 -13   5   6      137.05      135.80      8.46 o 
 -12   5   6      382.43      413.24     11.95 o 
 -11   5   6       18.54       17.08      3.51 o 
 -10   5   6      371.22      354.29     10.47 o 
  -9   5   6       72.97       80.79      5.58 o 
  -8   5   6       89.81      119.80      6.62 o 
  -7   5   6      772.69      706.88     12.88 o 
  -6   5   6       89.58       71.82      5.68 o 
  -5   5   6        4.60        3.15      4.41 o 
  -4   5   6       67.02       63.89      5.18 o 
  -3   5   6     1140.33     1174.33     15.47 o 
  -2   5   6      948.71      954.14     13.85 o 
  -1   5   6     1066.14     1127.22     15.02 o 
   1   5   6        7.70        3.41      4.53 o 
   2   5   6     4741.84     4900.53     62.69 o 
   3   5   6     1772.68     1760.07     19.48 o 
   4   5   6      113.61      138.38      6.80 o 
   5   5   6     1322.12     1286.96     17.49 o 
   6   5   6        7.38        9.46      3.14 o 
   7   5   6       62.14       89.93      6.42 o 
   8   5   6      327.32      253.40      9.81 o 
   9   5   6        7.80        2.97      5.96 o 
  10   5   6      695.53      617.40     14.67 o 
  11   5   6      160.46      137.30      9.90 o 
  12   5   6       52.29       53.45      6.02 o 
  13   5   6       54.44       70.10      5.92 o 
  14   5   6      239.78      249.08     11.96 o 
  15   5   6        0.04        1.60      7.88 o 
 -17   6   6      104.54       96.05      6.84 o 
 -16   6   6      434.06      451.11     14.68 o 
 -15   6   6      611.78      600.55     16.20 o 
 -14   6   6       28.68       28.93      5.68 o 
 -13   6   6        0.15        8.54      4.81 o 
 -12   6   6        7.79        5.13      6.25 o 
 -11   6   6        0.64        4.07      5.58 o 
 -10   6   6       22.91       23.02      4.17 o 
  -9   6   6      695.72      716.27     14.47 o 
  -8   6   6      252.94      230.42      9.03 o 
  -7   6   6       34.98       32.38      3.74 o 
  -6   6   6     2298.86     2260.09     23.17 o 
  -5   6   6     1583.88     1552.75     19.12 o 
  -4   6   6       24.90       30.44      3.59 o 
  -3   6   6      389.07      391.06     10.19 o 
  -2   6   6     1784.76     1813.46     20.15 o 
  -1   6   6       72.96       65.34      5.62 o 
   0   6   6     1315.28     1367.11     17.80 o 
   1   6   6        3.62        6.74      4.51 o 
   2   6   6      241.13      246.11      8.66 o 
   3   6   6        0.08        3.64      4.51 o 
   4   6   6       55.17       58.62      4.21 o 
   5   6   6     1416.47     1499.30     19.85 o 
   6   6   6     2053.21     2021.06     23.54 o 
   7   6   6       14.23       19.02      4.26 o 
   8   6   6        0.56       11.11      4.32 o 
   9   6   6      861.48      868.00     17.82 o 
  10   6   6      700.44      638.06     16.20 o 
  11   6   6      291.43      266.81     12.33 o 
  12   6   6      298.71      277.19     12.63 o 
  13   6   6      408.13      390.14     14.97 o 
  14   6   6      168.99      196.46     11.56 o 
 -16   7   6      470.98      471.16     15.88 o 
 -15   7   6      257.05      254.94     12.77 o 
 -14   7   6      415.51      411.99     13.85 o 
 -13   7   6      122.10      122.90      8.69 o 
 -12   7   6      329.30      298.51     11.66 o 
 -11   7   6       23.48       27.81      5.34 o 
 -10   7   6      863.42      903.19     17.42 o 
  -9   7   6        4.81       -0.53      5.86 o 
  -8   7   6      124.98      108.86      8.06 o 
  -7   7   6      194.21      164.66      8.71 o 
  -6   7   6      797.61      705.64     14.50 o 
  -5   7   6        0.10        1.55      4.92 o 
  -4   7   6       25.19       46.82      3.97 o 
  -3   7   6        0.52       -3.92      4.92 o 
  -2   7   6      835.68      842.02     15.13 o 
  -1   7   6        3.82       -5.02      5.02 o 
   0   7   6        5.61        2.67      5.01 o 
   1   7   6       26.66       26.23      3.75 o 
   2   7   6     2105.11     2136.08     23.83 o 
   3   7   6       21.71       15.60      4.24 o 
   4   7   6      238.16      231.27      9.63 o 
   5   7   6      169.89      170.47      8.51 o 
   6   7   6       32.23       35.43      4.53 o 
   7   7   6      136.64      123.36      9.23 o 
   8   7   6      273.13      255.97     12.29 o 
   9   7   6       12.13        4.61      7.82 o 
  10   7   6      169.43      180.87     11.31 o 
  11   7   6       32.44       18.58      5.77 o 
  12   7   6      354.56      371.38     14.09 o 
 -14   8   6       62.37       68.41      6.79 o 
 -13   8   6      424.66      417.02     15.06 o 
 -12   8   6      201.38      221.59     10.84 o 
 -11   8   6       88.16      107.59      8.29 o 
 -10   8   6       19.39       23.99      4.23 o 
  -9   8   6      131.43      126.33      8.77 o 
  -8   8   6      672.91      667.65     15.52 o 
  -7   8   6      159.77      148.01      9.22 o 
  -6   8   6      154.18      125.82      8.40 o 
  -5   8   6       33.47       21.50      4.65 o 
  -4   8   6       54.79       57.10      5.02 o 
  -3   8   6        0.30       -5.88      6.17 o 
  -2   8   6        1.48       -5.83      5.83 o 
  -1   8   6      461.07      449.76     12.52 o 
   0   8   6       48.66       53.27      4.90 o 
   1   8   6      114.35       87.46      8.61 o 
   2   8   6       57.23       46.41      5.11 o 
   3   8   6      208.75      195.53      9.14 o 
   4   8   6       11.66        9.09      4.22 o 
   5   8   6       11.83       13.40      4.00 o 
   6   8   6       14.75       13.60      4.21 o 
   7   8   6       66.16       62.97      5.15 o 
   8   8   6        2.26       -7.09      7.37 o 
   9   8   6        3.56        0.04      7.39 o 
  10   8   6      196.06      198.19     10.96 o 
 -12   9   6      184.37      208.14     11.90 o 
 -11   9   6      214.28      224.06     12.01 o 
 -10   9   6      171.82      169.95     10.97 o 
  -9   9   6        7.29        5.52      7.63 o 
  -8   9   6      256.41      217.70     11.96 o 
  -7   9   6       17.81       22.29      4.58 o 
  -6   9   6        0.20       -2.90      5.86 o 
  -5   9   6        5.55        8.89      6.10 o 
  -4   9   6       52.57       33.12      5.04 o 
  -3   9   6      261.53      244.16     10.72 o 
  -2   9   6     1340.91     1357.61     21.69 o 
  -1   9   6      431.72      440.48     13.17 o 
   0   9   6        1.63        3.78      5.82 o 
   1   9   6       11.07        4.09      6.70 o 
   2   9   6     1376.10     1340.82     22.20 o 
   3   9   6      121.94      139.31      8.60 o 
   4   9   6        1.27        3.63      6.13 o 
   5   9   6       87.93       79.54      6.66 o 
   6   9   6      179.37      223.14     11.31 o 
   7   9   6        7.94        3.92      8.16 o 
   8   9   6        5.19       -4.55      8.59 o 
  -8  10   6      456.00      480.99     15.82 o 
  -7  10   6        9.25       22.24      5.70 o 
  -6  10   6      132.12      147.73     10.43 o 
  -5  10   6      547.57      561.34     16.61 o 
  -4  10   6      178.87      209.43     10.88 o 
  -3  10   6      171.44      163.98     11.03 o 
  -2  10   6      298.39      310.47     13.11 o 
  -1  10   6       79.11       92.10      9.12 o 
   0  10   6      423.23      428.54     14.46 o 
   1  10   6       59.29       51.29      6.42 o 
   2  10   6        5.64        7.56      8.05 o 
   3  10   6      347.90      349.73     13.93 o 
   4  10   6      119.86      117.87     10.76 o 
 -20   1   7      119.94      117.45      9.53 o 
 -19   1   7       86.27       89.60      8.10 o 
 -18   1   7       62.51       65.95      5.79 o 
 -17   1   7       48.83       52.01      5.59 o 
 -16   1   7       74.36       75.47      6.93 o 
 -15   1   7        0.49       -1.61      4.96 o 
 -14   1   7      399.41      400.60     11.17 o 
 -13   1   7      469.78      514.52     11.93 o 
 -12   1   7        5.41       11.30      3.22 o 
 -11   1   7     1365.16     1427.59     17.69 o 
 -10   1   7     3999.68     3994.20     55.99 o 
  -9   1   7      441.40      468.33      9.90 o 
  -8   1   7        4.78       13.04      5.41 o 
  -7   1   7      964.83      761.24    201.06 o 
  -6   1   7      147.84      105.28     25.38 o 
  -5   1   7     1596.33     1368.70    225.08 o 
  -4   1   7     1039.45     1039.77     71.97 o 
  -3   1   7      114.81      135.14      4.70 o 
  -2   1   7       84.93       89.23      3.26 o 
  -1   1   7       12.60       11.13      4.77 o 
   0   1   7      264.61      167.01     89.37 o 
   1   1   7     5357.71     5520.14    145.93 o 
   2   1   7      166.31      184.51      4.40 o 
   3   1   7     1316.56     1442.33     11.13 o 
   4   1   7     3569.30     3663.06    109.69 o 
   5   1   7     1100.91     1044.78     14.34 o 
   6   1   7      199.02      206.83      7.34 o 
   7   1   7       20.42       14.41      3.46 o 
   8   1   7      423.28      404.37     10.50 o 
   9   1   7       70.13       66.09      6.25 o 
  10   1   7      533.75      539.34     13.07 o 
  11   1   7       59.19       73.80      6.76 o 
  12   1   7      106.61      106.43      7.80 o 
  13   1   7      405.60      398.30     13.26 o 
  14   1   7      294.57      332.64     12.57 o 
  15   1   7      165.72      162.86     10.57 o 
  16   1   7      290.14      296.51     12.57 o 
 -20   2   7       15.69       13.58      5.15 o 
 -19   2   7      118.70      134.25      9.68 o 
 -18   2   7      447.89      417.65     14.16 o 
 -17   2   7     1040.67     1012.67     19.47 o 
 -16   2   7      105.31      104.83      8.02 o 
 -15   2   7      739.73      719.81     14.99 o 
 -14   2   7      722.79      748.64     14.94 o 
 -13   2   7      812.04      811.54     14.96 o 
 -12   2   7      760.66      735.67     13.71 o 
 -11   2   7     3595.68     3495.24     39.31 o 
 -10   2   7      253.66      254.86      8.37 o 
  -9   2   7        0.10       -4.18      4.18 o 
  -8   2   7      378.89      395.20      6.47 o 
  -7   2   7      202.51      178.54      4.68 o 
  -6   2   7     2586.04     2591.58     20.83 o 
  -5   2   7      212.14      197.62      4.70 o 
  -4   2   7      157.25      121.60      3.86 o 
  -3   2   7     4723.65     4335.93    460.35 o 
  -2   2   7     1161.58      997.13    119.35 o 
  -1   2   7       22.70       18.96      1.70 o 
   0   2   7     1036.97      613.01    266.29 o 
   1   2   7      990.15      649.17    446.59 o 
   2   2   7      320.09      264.63    133.34 o 
   3   2   7       31.19       32.05     13.59 o 
   4   2   7       77.41       99.98      5.59 o 
   5   2   7      233.52      231.31      7.68 o 
   6   2   7       65.57       78.07      5.44 o 
   7   2   7      822.08      805.01     13.90 o 
   8   2   7      569.97      610.75     12.56 o 
   9   2   7      685.69      791.60     14.91 o 
  10   2   7      819.38      839.20     15.88 o 
  11   2   7     2399.32     2369.86     26.47 o 
  12   2   7      768.36      812.05     17.06 o 
  13   2   7       42.88       43.42      5.65 o 
  14   2   7       82.88       83.16      6.47 o 
  15   2   7      533.03      607.84     16.57 o 
  16   2   7      346.24      394.90     13.97 o 
 -19   3   7       56.08       42.47      5.79 o 
 -18   3   7      523.45      516.82     15.18 o 
 -17   3   7      153.29      137.91     10.45 o 
 -16   3   7     1093.29     1009.04     19.14 o 
 -15   3   7        6.12       -4.03      5.86 o 
 -14   3   7        7.43        0.00      5.43 o 
 -13   3   7       45.78       35.34      4.33 o 
 -12   3   7     1029.97      988.17     16.17 o 
 -11   3   7      721.98      748.98     13.85 o 
 -10   3   7       20.56       32.89      3.84 o 
  -9   3   7      228.56      227.85      8.07 o 
  -8   3   7      191.53      172.70      7.33 o 
  -7   3   7      381.31      360.04      9.29 o 
  -6   3   7      969.38     1017.82     13.77 o 
  -5   3   7      410.95      400.13      6.37 o 
  -4   3   7      197.12      174.12      9.45 o 
  -3   3   7       33.81       43.06      2.27 o 
  -2   3   7        5.20       12.94      2.11 o 
  -1   3   7      510.15      467.36     19.51 o 
   0   3   7       49.65       47.68      3.85 o 
   1   3   7      758.46      634.01    139.82 o 
   2   3   7      547.79      439.72     96.64 o 
   3   3   7       55.65       61.14      5.26 o 
   4   3   7      344.85      349.83      9.11 o 
   5   3   7      145.56      159.58      7.03 o 
   6   3   7       32.82       27.09      3.73 o 
   7   3   7     2558.85     2378.35     33.83 o 
   8   3   7      340.95      350.75     10.72 o 
   9   3   7     1755.70     1680.89     21.61 o 
  10   3   7     1080.74     1080.72     18.05 o 
  11   3   7        2.97        8.05      6.32 o 
  12   3   7       54.90       49.38      5.87 o 
  13   3   7       29.00       27.49      5.92 o 
  14   3   7        8.78        4.82      6.73 o 
  15   3   7        4.04       12.77      5.28 o 
 -19   4   7       54.08       67.68      6.11 o 
 -18   4   7        3.81        4.31      6.98 o 
 -17   4   7       86.87       83.04      6.05 o 
 -16   4   7      507.44      484.41     14.50 o 
 -15   4   7       99.17      108.33      8.51 o 
 -14   4   7      102.82      105.45      7.90 o 
 -13   4   7      823.93      837.68     15.78 o 
 -12   4   7     1089.09     1082.89     17.64 o 
 -11   4   7     1391.95     1318.00     18.69 o 
 -10   4   7      213.87      204.78      8.73 o 
  -9   4   7      372.81      360.69     10.05 o 
  -8   4   7     1144.60     1128.04     16.12 o 
  -7   4   7      413.39      474.37     10.72 o 
  -6   4   7      161.17      162.36      7.09 o 
  -5   4   7       68.82       78.18      5.84 o 
  -4   4   7      433.07      463.77     10.33 o 
  -3   4   7      289.50      277.84      8.79 o 
  -2   4   7      431.43      448.70      9.96 o 
  -1   4   7        9.60       13.24      3.36 o 
   0   4   7      276.45      280.16      8.37 o 
   1   4   7      452.20      428.67     10.19 o 
   2   4   7      800.62      821.74     13.61 o 
   3   4   7      406.98      409.21     10.20 o 
   4   4   7        0.16       -0.81      4.85 o 
   5   4   7       17.28       11.79      3.80 o 
   6   4   7     1537.86     1593.28     20.01 o 
   7   4   7      366.62      326.71     10.25 o 
   8   4   7      209.46      208.65      8.87 o 
   9   4   7      151.69      153.56      8.05 o 
  10   4   7       49.68       43.13      4.84 o 
  11   4   7       46.75       50.24      6.07 o 
  12   4   7      561.53      580.57     15.33 o 
  13   4   7      102.09      101.39      9.11 o 
  14   4   7      390.75      400.14     13.88 o 
 -18   5   7        4.12        5.24      5.50 o 
 -17   5   7       52.09       35.35      5.81 o 
 -16   5   7      305.30      333.58     12.59 o 
 -15   5   7       39.97       31.16      5.79 o 
 -14   5   7      218.80      215.47     10.93 o 
 -13   5   7        0.10        3.44      5.24 o 
 -12   5   7      135.72      139.33      8.21 o 
 -11   5   7       32.31       23.66      4.24 o 
 -10   5   7      449.93      448.26     11.52 o 
  -9   5   7      409.60      441.83     11.23 o 
  -8   5   7       48.52       53.94      4.13 o 
  -7   5   7      533.63      471.08     11.10 o 
  -6   5   7      576.59      568.21     11.94 o 
  -5   5   7      632.32      566.10     11.72 o 
  -4   5   7      257.14      292.74      8.70 o 
  -3   5   7       28.20       24.24      3.46 o 
  -2   5   7      383.30      432.94     10.40 o 
  -1   5   7     2281.84     2272.52     31.18 o 
   0   5   7     2323.92     2310.10     31.61 o 
   1   5   7     5069.99     5195.85     66.87 o 
   2   5   7       15.44       17.34      3.50 o 
   3   5   7       24.41       21.03      3.50 o 
   4   5   7     1270.03     1286.38     17.78 o 
   5   5   7        2.27        3.60      4.94 o 
   6   5   7      164.15      178.34      7.90 o 
   7   5   7       50.28       42.62      4.71 o 
   8   5   7        5.77        1.32      5.78 o 
   9   5   7      894.54      875.10     17.18 o 
  10   5   7      283.72      308.81     11.70 o 
  11   5   7      142.32      132.84      9.99 o 
  12   5   7       47.85       60.54      5.77 o 
  13   5   7      408.97      385.29     13.88 o 
  14   5   7        4.84       -8.03      8.03 o 
 -17   6   7      556.78      549.63     16.61 o 
 -16   6   7      213.45      188.05     11.42 o 
 -15   6   7      142.83      146.60     10.09 o 
 -14   6   7       97.76       88.81      6.78 o 
 -13   6   7       63.75       61.42      5.84 o 
 -12   6   7       94.40       99.69      9.27 o 
 -11   6   7       61.84       54.28      4.75 o 
 -10   6   7       82.94       79.24      7.04 o 
  -9   6   7      151.80      178.06      8.26 o 
  -8   6   7       28.09        6.86      6.36 o 
  -7   6   7        4.23       -4.92      4.92 o 
  -6   6   7       75.68       79.01      6.20 o 
  -5   6   7      102.81       97.43      6.66 o 
  -4   6   7      881.07      883.83     14.91 o 
  -3   6   7       16.89       15.94      3.34 o 
  -2   6   7       10.66       13.49      3.51 o 
  -1   6   7     1466.02     1379.20     18.55 o 
   0   6   7      358.92      347.56     10.49 o 
   1   6   7      195.12      186.41      8.31 o 
   2   6   7       11.45       13.61      3.50 o 
   3   6   7       62.88       73.96      6.78 o 
   4   6   7       16.77       18.64      3.85 o 
   5   6   7       28.33       27.00      4.38 o 
   6   6   7        5.95        4.37      5.59 o 
   7   6   7      152.06      124.48      8.59 o 
   8   6   7        2.91       -1.21      6.94 o 
   9   6   7       13.49       -3.14      7.82 o 
  10   6   7        2.86       -1.98      7.71 o 
  11   6   7      319.82      338.41     12.85 o 
  12   6   7       28.08       33.76      5.96 o 
 -15   7   7      567.80      616.05     17.18 o 
 -14   7   7       32.12       33.16      5.87 o 
 -13   7   7     1645.06     1729.08     25.62 o 
 -12   7   7      315.42      301.80     12.73 o 
 -11   7   7      208.42      195.20     11.18 o 
 -10   7   7        2.90       13.07      5.01 o 
  -9   7   7       38.81       37.67      4.72 o 
  -8   7   7      523.26      511.45     13.51 o 
  -7   7   7      219.14      236.91     10.01 o 
  -6   7   7       26.57       34.04      4.26 o 
  -5   7   7        5.97        5.58      5.74 o 
  -4   7   7     1547.52     1584.02     21.21 o 
  -3   7   7       24.24       25.48      4.47 o 
  -2   7   7       30.96       30.84      4.33 o 
  -1   7   7      854.90      817.09     15.86 o 
   0   7   7      107.95      115.74      7.62 o 
   1   7   7       85.73       86.41      7.52 o 
   2   7   7      219.90      204.64      9.66 o 
   3   7   7      440.82      425.49     12.38 o 
   4   7   7      346.94      340.27     11.47 o 
   5   7   7       70.54       55.16      5.30 o 
   6   7   7       51.87       59.98      5.87 o 
   7   7   7      202.72      196.73     10.99 o 
   8   7   7       71.78       54.23      6.74 o 
   9   7   7      102.02       98.84      7.12 o 
  10   7   7      139.28      141.24     10.88 o 
  11   7   7      563.34      574.23     16.91 o 
 -13   8   7        2.53       10.00      7.98 o 
 -12   8   7     1054.64      997.98     20.75 o 
 -11   8   7      838.87      827.51     18.37 o 
 -10   8   7        5.58        7.12      4.40 o 
  -9   8   7      883.87      856.91     18.05 o 
  -8   8   7     1347.16     1352.74     21.67 o 
  -7   8   7       21.18       19.39      4.24 o 
  -6   8   7       76.49       77.79      7.35 o 
  -5   8   7        2.35        4.46      3.83 o 
  -4   8   7      107.80      111.03      7.82 o 
  -3   8   7      224.61      225.18     10.28 o 
  -2   8   7      130.16      133.97      8.97 o 
  -1   8   7      171.92      176.25      9.28 o 
   0   8   7      162.11      170.61      9.27 o 
   1   8   7        0.01        0.59      5.93 o 
   2   8   7     1196.07     1196.31     20.02 o 
   3   8   7      751.51      817.77     16.96 o 
   4   8   7      125.52      125.51      8.94 o 
   5   8   7      464.33      461.97     13.82 o 
   6   8   7      401.68      429.01     13.73 o 
   7   8   7      800.88      831.34     18.95 o 
   8   8   7      112.49      118.07      9.90 o 
   9   8   7      557.82      566.13     16.81 o 
 -11   9   7      225.26      234.38     12.77 o 
 -10   9   7        4.83        6.66      7.33 o 
  -9   9   7        5.03       -8.19      8.19 o 
  -8   9   7      272.40      248.00     12.34 o 
  -7   9   7      219.89      206.78     10.98 o 
  -6   9   7       85.56       85.63      6.33 o 
  -5   9   7      371.87      398.10     12.93 o 
  -4   9   7      633.56      639.24     15.98 o 
  -3   9   7      118.69      108.00      9.19 o 
  -2   9   7      105.28      101.92      8.50 o 
  -1   9   7      482.87      468.12     13.93 o 
   0   9   7       31.89       45.27      4.96 o 
   1   9   7        5.36        5.96      6.02 o 
   2   9   7        4.91        4.45      8.09 o 
   3   9   7      378.13      358.66     13.41 o 
   4   9   7       52.69       35.28      6.12 o 
   5   9   7       11.86        3.56      8.27 o 
   6   9   7       22.84       13.94      5.99 o 
   7   9   7       48.78       51.21      6.44 o 
  -6  10   7       82.84       72.39      6.94 o 
  -5  10   7        0.44        7.08      7.97 o 
  -4  10   7      373.58      320.54     13.80 o 
  -3  10   7      230.70      268.17     12.30 o 
  -2  10   7       26.55       31.43      5.70 o 
  -1  10   7      181.98      197.29     11.69 o 
   0  10   7       86.82       73.50      7.22 o 
   1  10   7      101.51      114.65      9.81 o 
   2  10   7      331.14      327.73     13.83 o 
 -20   0   8     1187.15     1245.01     23.25 o 
 -19   0   8       10.71       15.36      4.72 o 
 -18   0   8       25.81       26.82      5.25 o 
 -17   0   8      388.81      398.37     12.96 o 
 -16   0   8       97.63       90.59      7.90 o 
 -15   0   8       39.78       42.76      4.42 o 
 -14   0   8       69.73       77.88      6.28 o 
 -13   0   8      330.18      327.16     10.94 o 
 -12   0   8     9077.04     9154.77     93.63 o 
 -11   0   8      322.63      345.99     10.70 o 
 -10   0   8     2385.13     2354.27     32.15 o 
  -9   0   8     2058.73     2080.66     29.58 o 
  -8   0   8       13.29       14.96      3.97 o 
  -7   0   8     1389.44     1375.17    120.38 o 
  -6   0   8     8506.93     8193.03    656.81 o 
  -5   0   8     5230.77     5141.69    382.66 o 
  -4   0   8     7147.20     7568.69    444.83 o 
  -3   0   8       27.41       39.32      5.84 o 
  -2   0   8     1100.95     1035.39     58.01 o 
  -1   0   8       36.10       40.37      3.23 o 
   0   0   8       25.49       23.82      3.87 o 
   1   0   8      444.05      267.86    174.83 o 
   2   0   8       66.43       44.24      2.49 o 
   3   0   8       81.82      102.80      6.36 o 
   4   0   8      195.73      171.15      7.59 o 
   5   0   8      836.85      864.75     14.41 o 
   6   0   8      888.81      885.53     14.86 o 
   7   0   8        4.62        5.50      6.35 o 
   8   0   8     1407.41     1449.28     19.91 o 
   9   0   8      391.74      411.30     11.54 o 
  10   0   8      220.85      251.84      9.82 o 
  11   0   8      137.91      129.12      8.10 o 
  12   0   8      181.46      184.66     10.23 o 
  13   0   8       38.76       38.90      5.84 o 
  14   0   8        0.94        7.44      6.25 o 
  15   0   8       16.76       11.98      5.14 o 
 -20   1   8       65.67       65.12      5.86 o 
 -19   1   8      171.39      175.08     10.05 o 
 -18   1   8       76.51       84.25      8.21 o 
 -17   1   8      600.28      604.10     15.50 o 
 -16   1   8     1017.17     1040.18     19.05 o 
 -15   1   8       51.48       61.08      6.10 o 
 -14   1   8      208.01      181.78      8.77 o 
 -13   1   8       79.75       80.58      6.57 o 
 -12   1   8      835.60      826.77     14.84 o 
 -11   1   8     1301.71     1289.23     17.58 o 
 -10   1   8      170.37      177.31      7.63 o 
  -9   1   8        2.66        2.58      4.08 o 
  -8   1   8      168.33      152.26      6.66 o 
  -7   1   8        0.12        3.30      2.61 o 
  -6   1   8        0.04       -0.26      2.75 o 
  -5   1   8      236.48      181.39     15.34 o 
  -4   1   8       85.00       98.40      7.04 o 
  -3   1   8     2143.42     2244.98     33.37 o 
  -2   1   8     1092.86     1028.01     20.43 o 
  -1   1   8      289.31      246.35     17.82 o 
   0   1   8      290.01      269.36     23.68 o 
   1   1   8     1980.10     2027.84     17.01 o 
   2   1   8      601.15      591.07      7.66 o 
   3   1   8      119.89      151.88      6.20 o 
   4   1   8        7.38       12.00      3.14 o 
   5   1   8      585.16      607.45     12.09 o 
   6   1   8        2.24        6.32      3.05 o 
   7   1   8      205.80      200.19      8.19 o 
   8   1   8      651.52      651.44     13.61 o 
   9   1   8      121.77      128.96      7.62 o 
  10   1   8       78.17       64.39      4.85 o 
  11   1   8       13.71       18.45      4.67 o 
  12   1   8      188.92      163.33     10.10 o 
  13   1   8      287.90      299.76     12.38 o 
  14   1   8      296.40      339.69     13.26 o 
  15   1   8      126.51      110.59      9.89 o 
 -19   2   8       47.05       37.92      5.57 o 
 -18   2   8       51.93       53.73      5.78 o 
 -17   2   8       17.07       15.13      4.96 o 
 -16   2   8       86.56       98.96      8.58 o 
 -15   2   8       12.47       19.99      4.02 o 
 -14   2   8      324.33      323.27     10.84 o 
 -13   2   8       72.55       74.13      6.75 o 
 -12   2   8     1548.40     1512.22     19.86 o 
 -11   2   8       87.01       86.82      6.69 o 
 -10   2   8        0.06       -3.27      4.27 o 
  -9   2   8      388.65      415.81     10.05 o 
  -8   2   8       61.64       61.39      5.70 o 
  -7   2   8      309.65      310.00      8.54 o 
  -6   2   8      109.79       91.56      5.59 o 
  -5   2   8      151.33      163.42      4.62 o 
  -4   2   8      767.89      715.24     36.43 o 
  -3   2   8       40.27       37.38      9.89 o 
  -2   2   8      361.88      306.31     70.22 o 
  -1   2   8      497.99      370.41     98.79 o 
   0   2   8       90.92       55.87     31.10 o 
   1   2   8      123.30       95.60      5.69 o 
   2   2   8      101.97      117.47      6.18 o 
   3   2   8      124.71      145.03      7.09 o 
   4   2   8      535.42      607.55     11.76 o 
   5   2   8        8.76        2.78      4.42 o 
   6   2   8       37.12       44.43      3.69 o 
   7   2   8       14.54       13.36      3.72 o 
   8   2   8     1061.35     1045.05     17.04 o 
   9   2   8      159.59      154.49      8.34 o 
  10   2   8      423.40      397.75     12.08 o 
  11   2   8       51.83       42.76      5.67 o 
  12   2   8      498.05      536.05     15.06 o 
  13   2   8      213.25      241.71     11.08 o 
  14   2   8       83.92       89.72      8.58 o 
  15   2   8      104.75      120.89      9.58 o 
 -19   3   8       48.59       53.56      5.98 o 
 -18   3   8     1812.65     1963.28     27.73 o 
 -17   3   8      389.96      384.19     13.84 o 
 -16   3   8      206.29      196.11     10.63 o 
 -15   3   8       60.82       54.93      5.77 o 
 -14   3   8      755.90      745.58     15.79 o 
 -13   3   8      417.10      407.08     11.70 o 
 -12   3   8       28.23       36.70      4.17 o 
 -11   3   8      103.45      117.79      7.22 o 
 -10   3   8        6.55        5.94      5.16 o 
  -9   3   8      756.27      762.05     13.77 o 
  -8   3   8      442.40      406.26     10.21 o 
  -7   3   8       32.41       32.84      3.78 o 
  -6   3   8      377.38      344.19      9.14 o 
  -5   3   8       41.50       32.53      3.55 o 
  -4   3   8        0.27       -2.05      3.83 o 
  -3   3   8     1009.11      991.89     14.07 o 
  -2   3   8     1055.01      986.24     14.08 o 
  -1   3   8      135.16      121.42      6.25 o 
   0   3   8     1462.31     1379.50     16.81 o 
   1   3   8      690.08      719.08     12.58 o 
   2   3   8     1328.99     1341.49     16.89 o 
   3   3   8      214.67      188.16      7.76 o 
   4   3   8       63.05       65.69      6.17 o 
   5   3   8       94.99      105.55      6.62 o 
   6   3   8      293.50      264.13      9.29 o 
   7   3   8      851.81      853.78     15.68 o 
   9   3   8      114.09      114.14      7.81 o 
  10   3   8      106.45      122.59      8.36 o 
  11   3   8     1101.18     1124.01     20.49 o 
  12   3   8      197.70      199.64     10.84 o 
  13   3   8      162.50      165.12     10.21 o 
  14   3   8        4.16        3.00      7.12 o 
 -18   4   8      245.97      266.86     12.52 o 
 -17   4   8        3.81        3.44      6.85 o 
 -16   4   8       20.10       23.65      5.60 o 
 -15   4   8       26.78       16.62      5.63 o 
 -14   4   8       32.23       24.38      5.24 o 
 -13   4   8      428.77      437.96     12.57 o 
 -12   4   8       61.74       65.42      6.42 o 
 -11   4   8       37.86       30.14      4.07 o 
 -10   4   8      525.07      526.07     12.64 o 
  -9   4   8      459.88      447.18     11.41 o 
  -8   4   8      721.42      740.79     13.92 o 
  -7   4   8      552.46      552.43     12.04 o 
  -6   4   8     1682.42     1620.80     19.22 o 
  -5   4   8        0.53       -1.30      4.94 o 
  -4   4   8      683.47      697.28     12.83 o 
  -3   4   8       59.98       48.11      4.11 o 
  -2   4   8      609.46      605.16     12.00 o 
  -1   4   8      107.81      138.81      6.90 o 
   0   4   8        0.71        3.02      5.20 o 
   1   4   8       30.00       21.67      4.06 o 
   2   4   8      196.35      206.12      8.45 o 
   3   4   8        1.20       -0.64      5.47 o 
   4   4   8        1.00        7.15      3.49 o 
   5   4   8     1199.43     1194.57     17.87 o 
   6   4   8      196.38      232.49      9.51 o 
   7   4   8       68.87       55.51      4.67 o 
   8   4   8       11.74       26.52      4.48 o 
   9   4   8     1712.55     1700.59     23.46 o 
  10   4   8       78.16       87.30      8.41 o 
  11   4   8       35.94       34.36      5.79 o 
  12   4   8      104.48       95.90      9.27 o 
  13   4   8      145.52      169.45     10.62 o 
 -17   5   8      134.11       98.42      9.66 o 
 -16   5   8      120.41      137.81      9.58 o 
 -15   5   8        4.93       -1.71      8.09 o 
 -14   5   8      913.12      891.77     18.58 o 
 -13   5   8        0.06       -4.57      7.33 o 
 -12   5   8       29.31       23.29      4.47 o 
 -11   5   8      276.22      294.27     10.60 o 
 -10   5   8      699.83      717.71     14.70 o 
  -9   5   8      131.40      127.78      7.66 o 
  -8   5   8      412.33      485.23     11.94 o 
  -7   5   8     1336.55     1306.09     18.20 o 
  -6   5   8      378.00      294.09      9.37 o 
  -5   5   8      116.35      114.79      6.69 o 
  -4   5   8     2465.09     2449.37     34.28 o 
  -3   5   8     1040.49     1076.43     16.30 o 
  -2   5   8     1198.80     1209.72     17.28 o 
  -1   5   8       11.95       16.50      3.53 o 
   0   5   8      137.25      138.17      7.38 o 
   1   5   8     1513.79     1545.26     19.48 o 
   2   5   8      961.77      985.43     16.22 o 
   3   5   8      521.85      527.19     12.37 o 
   4   5   8      161.04      160.05      8.16 o 
   5   5   8      576.77      586.87     13.68 o 
   6   5   8      457.29      446.21     12.24 o 
   7   5   8      107.61      116.73      7.98 o 
   8   5   8      237.76      226.76     11.02 o 
   9   5   8      147.95      132.91     10.06 o 
  10   5   8      298.59      286.31     12.35 o 
  11   5   8        0.04       12.42      4.84 o 
  12   5   8        4.30        1.42      7.54 o 
 -16   6   8       99.74      108.11      9.56 o 
 -15   6   8     1019.04     1068.39     20.94 o 
 -14   6   8      594.98      599.17     16.66 o 
 -13   6   8       59.31       59.22      6.03 o 
 -12   6   8      932.16      924.49     18.45 o 
 -11   6   8      304.10      314.95     11.74 o 
 -10   6   8       65.31       62.96      5.10 o 
  -9   6   8       45.29       39.87      4.37 o 
  -8   6   8      227.00      186.51      9.02 o 
  -7   6   8        6.17       20.94      4.02 o 
  -6   6   8       79.03       49.47      4.65 o 
  -5   6   8      459.73      519.27     12.64 o 
  -4   6   8     3830.52     3866.57     45.07 o 
  -3   6   8      488.23      474.50     11.78 o 
  -2   6   8        7.11       12.35      3.74 o 
  -1   6   8     1972.67     1964.96     22.86 o 
   0   6   8      971.53      943.70     16.33 o 
   1   6   8       25.85       33.12      4.17 o 
   2   6   8        4.99        6.10      3.88 o 
   3   6   8      122.89      121.45      7.88 o 
   4   6   8      110.47      116.24      7.66 o 
   5   6   8        1.02       -0.86      6.05 o 
   6   6   8       23.13       20.33      5.45 o 
   7   6   8        8.87       10.83      7.23 o 
   8   6   8      257.42      254.81     11.69 o 
   9   6   8      119.89      107.00     10.18 o 
  10   6   8      516.29      504.61     15.36 o 
  11   6   8      258.52      300.35     13.41 o 
 -14   7   8        3.02       10.86      5.33 o 
 -13   7   8      542.59      569.97     16.31 o 
 -12   7   8       39.42       50.69      5.87 o 
 -11   7   8      301.91      340.41     12.72 o 
 -10   7   8        1.91        1.85      7.51 o 
  -9   7   8      375.56      317.58     12.57 o 
  -8   7   8     1217.68     1230.65     20.75 o 
  -7   7   8       32.51       29.49      4.79 o 
  -6   7   8        0.57       -1.71      6.02 o 
  -5   7   8       45.05       40.12      4.89 o 
  -4   7   8       79.31       72.33      5.26 o 
  -3   7   8       31.46       31.76      4.43 o 
  -2   7   8        1.38       -2.29      6.10 o 
  -1   7   8        4.88       -6.05      6.05 o 
   0   7   8      419.33      406.85     12.62 o 
   1   7   8      175.51      169.87      9.37 o 
   2   7   8       50.14       53.57      4.91 o 
   3   7   8       10.26       10.70      7.64 o 
   4   7   8      370.06      371.15     13.36 o 
   5   7   8       10.17       18.35      5.36 o 
   6   7   8      715.18      762.20     18.02 o 
   7   7   8      176.48      161.38     10.48 o 
   8   7   8        2.84        1.32      7.48 o 
   9   7   8       77.72       60.41      6.75 o 
  10   7   8       48.33       47.05      6.47 o 
 -12   8   8        3.36        7.81      8.14 o 
 -11   8   8        1.42        7.17      7.62 o 
 -10   8   8        3.48       -5.26      8.32 o 
  -9   8   8        9.10       18.97      5.21 o 
  -8   8   8        9.79        3.27      6.41 o 
  -7   8   8       16.08       11.51      4.46 o 
  -6   8   8       10.50       16.35      4.34 o 
  -5   8   8        0.23        2.82      5.19 o 
  -4   8   8       16.56       16.33      4.22 o 
  -3   8   8      139.41      136.74      8.60 o 
  -2   8   8      113.99      125.53      8.46 o 
  -1   8   8        0.23       -0.29      5.52 o 
   0   8   8      512.77      516.85     14.09 o 
   1   8   8        3.20       -0.67      5.89 o 
   2   8   8      444.96      441.46     13.27 o 
   3   8   8       45.08       50.26      5.33 o 
   4   8   8        5.00        5.42      5.79 o 
   5   8   8      373.02      389.59     14.08 o 
   6   8   8      191.55      223.65     11.59 o 
   7   8   8      146.99      142.18     11.50 o 
   8   8   8       21.43       15.13      5.54 o 
  -9   9   8        5.85        8.60      7.86 o 
  -8   9   8      831.91      864.82     19.61 o 
  -7   9   8      207.41      201.00     11.10 o 
  -6   9   8        0.52        1.11      7.81 o 
  -5   9   8      176.13      185.10     10.94 o 
  -4   9   8      282.34      306.00     12.74 o 
  -3   9   8      158.17      168.38     10.81 o 
  -2   9   8        4.55        9.27      7.53 o 
  -1   9   8        0.06       -7.42      7.42 o 
   0   9   8        0.16       -7.86      7.86 o 
   1   9   8       42.53       43.73      6.12 o 
   2   9   8       13.48        6.79      5.53 o 
   3   9   8      205.33      227.33     12.09 o 
   4   9   8      551.34      595.17     16.81 o 
   5   9   8       25.30       32.04      6.32 o 
 -19   1   9        2.88        0.00      6.59 o 
 -18   1   9      135.65      153.83     10.15 o 
 -17   1   9      451.79      440.91     14.04 o 
 -16   1   9      268.25      262.16     11.10 o 
 -15   1   9       13.10       15.74      4.70 o 
 -14   1   9      251.00      237.08      9.74 o 
 -13   1   9      879.95      948.33     16.81 o 
 -12   1   9      667.74      695.63     14.21 o 
 -11   1   9     2706.50     2779.53     37.28 o 
 -10   1   9       54.39       54.77      3.95 o 
  -9   1   9      520.14      518.70     11.59 o 
  -8   1   9      274.14      270.99      8.59 o 
  -7   1   9      133.55      123.39      6.42 o 
  -6   1   9        4.36        5.53      2.86 o 
  -5   1   9     1792.21     1788.92     18.97 o 
  -4   1   9        2.38        3.58      4.46 o 
  -3   1   9        1.49       -3.39      4.17 o 
  -2   1   9      314.21      303.94      8.46 o 
  -1   1   9      660.82      533.31     10.91 o 
   2   1   9       18.73       22.69      3.40 o 
   3   1   9      150.90      190.13      7.51 o 
   4   1   9       43.75       36.60      3.82 o 
   5   1   9       65.10       57.05      5.60 o 
   6   1   9      679.36      695.66     13.87 o 
   7   1   9      768.58      712.04     14.58 o 
   8   1   9      182.64      178.57      8.66 o 
   9   1   9      446.74      413.59     12.42 o 
  10   1   9      315.77      302.11     11.44 o 
  11   1   9      204.56      196.55     11.02 o 
  12   1   9        1.88        5.79      6.47 o 
  13   1   9      109.51      112.35      8.61 o 
  14   1   9      313.08      347.66     13.41 o 
 -19   2   9      245.14      251.07     11.50 o 
 -18   2   9       38.45       41.01      5.19 o 
 -17   2   9       11.09        5.10      6.76 o 
 -16   2   9      704.39      709.52     16.86 o 
 -15   2   9      170.69      162.08      9.52 o 
 -14   2   9       98.65       92.98      7.71 o 
 -13   2   9     2493.52     2620.89     27.39 o 
 -12   2   9     1207.23     1234.22     18.76 o 
 -11   2   9       61.61       61.92      4.36 o 
 -10   2   9      337.08      340.88      9.99 o 
  -9   2   9      428.65      431.87     10.76 o 
  -8   2   9      321.78      285.02      9.08 o 
  -7   2   9      204.67      220.97      7.82 o 
  -6   2   9      183.17      199.59      7.61 o 
  -5   2   9      361.01      394.21      9.96 o 
  -4   2   9       55.83       51.82      3.60 o 
  -3   2   9       20.97       19.46      3.25 o 
  -2   2   9     1280.87     1095.67     15.30 o 
   0   2   9       63.57       49.67      3.98 o 
   1   2   9      887.68      841.33     13.99 o 
   2   2   9     1503.77     1462.61     18.14 o 
   3   2   9     1867.76     1990.42     21.42 o 
   4   2   9        5.44       10.62      3.27 o 
   5   2   9      860.25      860.66     15.14 o 
   6   2   9      685.30      719.90     14.38 o 
   7   2   9      272.68      263.73      9.81 o 
   8   2   9       15.30       21.98      4.37 o 
   9   2   9      167.76      163.59      9.39 o 
  10   2   9        1.42       -0.58      7.00 o 
  11   2   9      123.51      121.22      9.53 o 
  12   2   9      237.53      246.81     10.79 o 
  13   2   9      372.64      431.19     14.50 o 
 -18   3   9       71.20       84.04      8.26 o 
 -17   3   9      360.00      372.35     13.68 o 
 -16   3   9      264.31      228.34     11.91 o 
 -15   3   9       10.88        7.85      7.57 o 
 -14   3   9      123.83      120.86      8.59 o 
 -13   3   9      376.48      390.11     11.44 o 
 -12   3   9       27.28       31.66      4.16 o 
 -11   3   9      208.43      196.92      8.55 o 
 -10   3   9       53.75       62.57      6.15 o 
  -9   3   9      372.40      368.67     10.64 o 
  -8   3   9      233.18      217.70      8.37 o 
  -7   3   9       62.65       54.46      4.32 o 
  -6   3   9      548.92      531.40     11.72 o 
  -5   3   9      578.45      591.67     12.18 o 
  -4   3   9       60.40       75.35      6.01 o 
  -3   3   9      205.12      179.00      7.81 o 
  -2   3   9      462.39      416.89     10.21 o 
  -1   3   9     2062.31     1810.29     20.15 o 
   0   3   9     2233.22     2143.11     22.11 o 
   1   3   9     6608.60     6426.03     75.87 o 
   2   3   9      388.70      408.00     10.87 o 
   3   3   9      263.54      282.20      9.42 o 
   4   3   9      578.73      567.04     12.90 o 
   5   3   9        0.47        1.31      5.23 o 
   6   3   9      421.45      412.98     11.71 o 
   7   3   9      483.70      465.84     12.74 o 
   8   3   9      655.46      632.62     14.75 o 
   9   3   9      959.60      862.66     17.73 o 
  10   3   9       27.51       34.47      5.65 o 
  11   3   9      262.05      258.06     11.93 o 
  12   3   9     1157.00     1185.44     21.84 o 
  13   3   9      329.91      354.41     13.83 o 
 -17   4   9       95.75       98.12      9.18 o 
 -16   4   9       39.88       43.15      5.47 o 
 -15   4   9      269.82      263.29     12.01 o 
 -14   4   9        3.39        3.75      7.30 o 
 -13   4   9        1.08        0.30      6.70 o 
 -12   4   9        9.67        6.27      6.11 o 
 -11   4   9        0.80        0.79      5.49 o 
 -10   4   9     1810.98     1809.02     22.54 o 
  -9   4   9      645.41      642.70     13.73 o 
  -8   4   9       31.01       38.66      4.51 o 
  -7   4   9      688.98      702.70     13.87 o 
  -6   4   9      305.34      309.53     10.10 o 
  -5   4   9      367.29      381.71     10.92 o 
  -4   4   9      600.55      610.77     12.97 o 
  -3   4   9     1361.45     1361.28     18.30 o 
  -2   4   9        0.17        4.95      3.65 o 
  -1   4   9     1487.40     1470.07     19.14 o 
   0   4   9     1279.98     1291.29     18.16 o 
   1   4   9      683.73      715.50     14.13 o 
   2   4   9        6.73       13.44      3.93 o 
   3   4   9       62.72       54.90      4.38 o 
   4   4   9      642.62      691.10     14.23 o 
   5   4   9      253.08      246.30     10.04 o 
   6   4   9       29.21       30.94      4.37 o 
   7   4   9        4.81        4.02      4.26 o 
   8   4   9      310.59      273.00     11.72 o 
   9   4   9      580.88      551.65     15.25 o 
  10   4   9        0.21        6.95      7.22 o 
  11   4   9     1165.18     1225.80     22.24 o 
  12   4   9        0.89        0.78      5.21 o 
 -16   5   9      100.19      102.83      6.85 o 
 -15   5   9     1149.24     1165.03     21.74 o 
 -14   5   9        0.36       -0.05      7.93 o 
 -13   5   9      251.65      263.13     11.57 o 
 -12   5   9      210.87      218.33     10.24 o 
 -11   5   9        3.73        6.49      5.76 o 
 -10   5   9       50.89       49.17      4.81 o 
  -9   5   9       88.72       87.35      7.39 o 
  -8   5   9       96.97      105.13      7.22 o 
  -7   5   9      788.39      718.31     14.34 o 
  -6   5   9      347.93      389.84     11.12 o 
  -5   5   9      342.06      362.46     10.83 o 
  -4   5   9      478.51      511.65     12.53 o 
  -3   5   9      289.89      281.71      9.67 o 
  -2   5   9      450.92      451.26     11.67 o 
  -1   5   9     1465.86     1483.75     19.90 o 
   0   5   9       49.69       43.56      4.17 o 
   1   5   9      226.24      226.50      9.52 o 
   2   5   9        0.00        0.76      5.38 o 
   3   5   9      241.15      234.47      9.66 o 
   4   5   9       69.43       69.35      6.79 o 
   5   5   9      579.39      558.16     13.83 o 
   6   5   9       12.16       10.10      6.94 o 
   7   5   9       15.73       25.04      5.33 o 
   8   5   9       22.24       17.97      5.59 o 
   9   5   9        0.89        7.51      7.82 o 
  10   5   9       42.77       46.82      5.83 o 
  11   5   9      374.60      387.41     14.29 o 
 -15   6   9        2.52       -1.81      7.81 o 
 -14   6   9        2.75        5.70      7.24 o 
 -13   6   9       12.81       23.70      5.39 o 
 -12   6   9      123.10      133.39     10.21 o 
 -11   6   9       54.41       44.03      5.86 o 
 -10   6   9       89.57       89.67      6.23 o 
  -9   6   9      701.76      638.78     15.79 o 
  -8   6   9       47.74       45.67      4.79 o 
  -7   6   9      540.66      527.79     13.63 o 
  -6   6   9      378.66      345.08     11.33 o 
  -5   6   9       11.93        7.87      4.11 o 
  -4   6   9      156.36      133.58      8.65 o 
  -3   6   9       90.33      106.14      7.56 o 
  -2   6   9       87.92       88.76      7.80 o 
  -1   6   9     1076.97     1042.06     17.72 o 
   0   6   9      148.22      160.32      8.46 o 
   1   6   9       86.42       85.68      7.33 o 
   2   6   9      157.82      180.77      8.83 o 
   3   6   9      141.90      153.52      9.11 o 
   4   6   9        9.26        5.68      7.37 o 
   5   6   9      450.71      409.83     13.90 o 
   6   6   9       81.23       82.59      6.35 o 
   7   6   9       39.34       36.99      6.17 o 
   8   6   9      124.60      131.88      9.18 o 
   9   6   9      221.43      224.64     11.70 o 
  10   6   9        0.69       -4.92      7.81 o 
 -14   7   9      549.55      555.45     17.05 o 
 -13   7   9       65.42       70.26      6.30 o 
 -12   7   9      138.09      139.48     10.52 o 
 -11   7   9      137.62      130.40     10.50 o 
 -10   7   9      583.07      593.84     15.97 o 
  -9   7   9        5.07        3.60      5.53 o 
  -8   7   9      360.42      339.14     12.67 o 
  -7   7   9      169.01      125.72      9.57 o 
  -6   7   9       39.92       31.27      5.57 o 
  -5   7   9      534.77      542.75     14.43 o 
  -4   7   9      156.77      126.97      9.95 o 
  -3   7   9      524.76      528.84     14.82 o 
  -2   7   9       77.96       75.18      5.88 o 
  -1   7   9      422.30      435.90     13.27 o 
   0   7   9      660.09      636.30     15.64 o 
   1   7   9       67.07       81.63      6.16 o 
   2   7   9      335.40      333.58     12.77 o 
   3   7   9      449.29      437.19     14.28 o 
   4   7   9      878.50      855.40     18.46 o 
   5   7   9        0.07       -0.25      7.72 o 
   6   7   9        6.56        1.69      7.69 o 
   7   7   9       61.41       55.85      6.33 o 
   8   7   9       17.48       24.39      5.65 o 
 -11   8   9        4.00        7.44      7.91 o 
 -10   8   9      211.51      213.35     11.60 o 
  -9   8   9       51.53       46.41      6.62 o 
  -8   8   9      496.03      559.92     15.70 o 
  -7   8   9      420.68      476.98     15.48 o 
  -6   8   9      342.70      366.81     12.64 o 
  -5   8   9      331.47      289.42     11.56 o 
  -4   8   9     1068.40     1100.40     20.10 o 
  -3   8   9      814.11      876.87     18.64 o 
  -2   8   9      188.99      214.11     10.31 o 
  -1   8   9      387.43      420.29     13.34 o 
   0   8   9      245.38      231.34     10.99 o 
   1   8   9      125.55      130.06      9.92 o 
   2   8   9        5.29        4.80      7.00 o 
   3   8   9      237.17      219.42     12.03 o 
   4   8   9      210.40      205.62     12.08 o 
   5   8   9        4.27       -8.15      8.15 o 
   6   8   9       12.81       28.51      5.94 o 
  -7   9   9      313.14      327.60     14.05 o 
  -6   9   9        0.25       -8.10      8.10 o 
  -5   9   9       17.28       23.40      5.68 o 
  -4   9   9       30.91       33.89      5.91 o 
  -3   9   9       28.60       26.89      6.17 o 
  -2   9   9      141.46      155.28     11.13 o 
  -1   9   9       23.28       20.41      6.05 o 
   0   9   9      243.49      265.43     13.10 o 
   1   9   9      164.90      150.03     11.27 o 
   2   9   9        1.26       11.67      7.88 o 
 -18   0  10      622.82      705.94     17.15 o 
 -17   0  10      561.84      597.94     15.81 o 
 -16   0  10      564.41      522.40     15.11 o 
 -15   0  10     2025.02     2004.96     26.35 o 
 -14   0  10      499.34      488.55     13.82 o 
 -13   0  10     1954.75     1908.61     24.08 o 
 -12   0  10     3568.88     3446.33     44.20 o 
 -11   0  10      768.62      813.55     15.65 o 
 -10   0  10       76.11       86.87      7.88 o 
  -9   0  10       45.76       40.43      4.80 o 
  -8   0  10      481.60      471.93     12.06 o 
  -7   0  10       21.36       18.99      4.53 o 
  -6   0  10        1.26        1.27      5.54 o 
  -5   0  10     2678.54     2736.32     35.26 o 
  -4   0  10      974.82      931.44     14.92 o 
  -3   0  10      187.41      211.61      8.48 o 
  -2   0  10       19.86       29.77      4.08 o 
  -1   0  10     3152.68     3239.11     38.02 o 
   0   0  10       48.02       43.57      4.40 o 
   2   0  10      953.03     1028.08     16.42 o 
   3   0  10        0.15       -6.36      6.36 o 
   4   0  10      207.04      205.14      9.52 o 
   5   0  10      224.24      202.02      8.53 o 
   6   0  10       69.93       77.82      7.05 o 
   7   0  10      165.61      183.77      9.11 o 
   8   0  10      458.62      471.70     13.07 o 
   9   0  10      214.18      229.02     10.47 o 
  10   0  10      375.90      424.34     13.41 o 
  11   0  10      346.78      387.70     13.11 o 
  12   0  10        9.71        9.80      6.60 o 
 -18   1  10       26.17       23.58      5.55 o 
 -17   1  10      410.69      413.86     13.88 o 
 -16   1  10        4.97        6.59      4.84 o 
 -15   1  10        5.88        4.40      6.73 o 
 -14   1  10      490.53      473.54     13.59 o 
 -13   1  10       20.99       17.49      4.33 o 
 -12   1  10      238.46      265.21     10.16 o 
 -11   1  10     1879.53     1829.01     22.58 o 
 -10   1  10       11.50       16.60      3.53 o 
  -9   1  10     1327.94     1306.17     18.30 o 
  -8   1  10      249.82      233.15      8.78 o 
  -7   1  10      471.73      514.12     11.66 o 
  -6   1  10       69.76       72.34      5.98 o 
  -5   1  10      429.66      395.33     10.14 o 
  -4   1  10      129.25      159.87      7.18 o 
  -3   1  10      138.67      153.75      7.01 o 
  -2   1  10       86.22       88.79      6.32 o 
  -1   1  10      467.42      415.36     10.73 o 
   1   1  10       24.28       13.30      3.72 o 
   2   1  10      823.84      787.07     14.37 o 
   3   1  10      766.00      792.92     14.66 o 
   4   1  10        4.60        3.44      4.89 o 
   5   1  10       37.09       27.90      4.17 o 
   6   1  10     1662.82     1614.75     21.93 o 
   7   1  10       39.32       46.92      4.58 o 
   8   1  10      235.12      219.72     10.16 o 
   9   1  10        1.66       -6.79      6.79 o 
  10   1  10      297.73      300.32     11.93 o 
  11   1  10        5.79        7.10      4.48 o 
  12   1  10        4.99       -7.09      7.09 o 
 -18   2  10       21.85       29.72      5.39 o 
 -17   2  10       58.69       70.66      5.89 o 
 -16   2  10      113.87      109.28      9.48 o 
 -15   2  10      185.12      184.28     10.68 o 
 -14   2  10       62.25       62.92      5.83 o 
 -13   2  10       14.27       12.32      4.27 o 
 -12   2  10       89.34       93.66      7.24 o 
 -11   2  10     1105.94     1134.95     18.54 o 
 -10   2  10       18.40       20.93      4.02 o 
  -9   2  10      460.59      498.39     11.93 o 
  -8   2  10      130.52      122.65      7.23 o 
  -7   2  10       40.73       44.77      4.23 o 
  -6   2  10     1104.89     1141.68     16.70 o 
  -5   2  10        4.10        8.95      3.14 o 
  -4   2  10     1075.23     1162.46     16.77 o 
  -3   2  10      613.27      574.92     12.17 o 
  -2   2  10      457.86      372.39     10.30 o 
  -1   2  10       15.93       10.39      3.38 o 
   1   2  10        5.43        2.76      4.75 o 
   2   2  10       84.64      108.62      7.15 o 
   3   2  10      374.99      365.26     10.97 o 
   4   2  10      119.73      111.33      7.23 o 
   5   2  10       36.14       35.17      4.33 o 
   6   2  10      582.43      568.42     13.60 o 
   7   2  10      263.29      241.61     10.36 o 
   8   2  10      128.98       95.46      9.23 o 
   9   2  10       10.75       15.79      5.08 o 
  10   2  10       32.61       21.95      5.89 o 
  11   2  10      207.71      205.98     10.55 o 
  12   2  10       28.00       23.30      5.44 o 
 -17   3  10      126.50      148.42     10.43 o 
 -16   3  10       48.01       53.67      5.58 o 
 -15   3  10        1.70       -6.33      7.82 o 
 -14   3  10        0.08       -3.51      7.27 o 
 -13   3  10      609.52      583.97     15.29 o 
 -12   3  10      111.30      126.72      7.91 o 
 -11   3  10      403.60      416.87     12.15 o 
 -10   3  10       14.51       14.02      4.23 o 
  -9   3  10      221.18      222.82      9.27 o 
  -8   3  10      198.54      244.67      9.36 o 
  -7   3  10     1751.57     1648.62     20.80 o 
  -6   3  10      147.28      155.19      7.46 o 
  -5   3  10        0.05       -1.83      5.20 o 
  -4   3  10      871.48      866.76     15.19 o 
  -3   3  10      705.35      647.70     13.29 o 
  -2   3  10       61.87       46.22      4.36 o 
  -1   3  10        0.72        5.11      5.10 o 
   0   3  10     1128.57     1102.91     17.10 o 
   1   3  10        2.06       -2.43      5.20 o 
   2   3  10      150.19      140.48      7.49 o 
   3   3  10      560.94      556.27     12.85 o 
   4   3  10       53.92       46.82      4.68 o 
   5   3  10      110.33      114.04      8.11 o 
   6   3  10      312.67      295.73     10.63 o 
   7   3  10      236.68      224.32     10.83 o 
   8   3  10     1367.71     1323.78     21.86 o 
   9   3  10        0.48       -2.63      7.75 o 
  10   3  10      176.48      181.90     10.35 o 
  11   3  10        0.34        7.58      7.18 o 
  12   3  10       27.47       30.68      5.64 o 
 -17   4  10       20.57       18.12      5.89 o 
 -16   4  10      316.74      303.47     12.86 o 
 -15   4  10      545.27      539.93     15.77 o 
 -14   4  10       11.39       -1.70      7.98 o 
 -13   4  10      136.10      131.66      9.91 o 
 -12   4  10        0.51       -2.77      6.80 o 
 -11   4  10       25.95       29.57      4.36 o 
 -10   4  10       11.89        7.63      5.72 o 
  -9   4  10       53.13       50.59      4.63 o 
  -8   4  10      250.50      230.97      9.18 o 
  -7   4  10        0.61        0.23      5.43 o 
  -6   4  10      256.14      246.22      9.46 o 
  -5   4  10      101.93      103.76      7.68 o 
  -4   4  10      671.37      659.17     13.90 o 
  -3   4  10        2.43        2.17      5.68 o 
  -2   4  10      576.05      573.77     13.10 o 
  -1   4  10       50.70       47.00      4.57 o 
   0   4  10        3.39       -3.26      5.44 o 
   1   4  10      135.31      155.85      7.95 o 
   2   4  10       22.17       26.79      4.13 o 
   3   4  10      262.78      247.58      9.80 o 
   4   4  10      171.24      173.06      9.13 o 
   5   4  10       84.21       95.31      7.87 o 
   6   4  10        6.56       15.57      4.87 o 
   7   4  10      108.16      116.51      9.76 o 
   8   4  10      838.12      846.63     18.59 o 
   9   4  10      406.42      449.56     14.33 o 
  10   4  10      760.61      795.26     18.66 o 
  11   4  10      207.10      256.72     12.80 o 
 -16   5  10      124.83      148.97     11.42 o 
 -15   5  10      840.65      906.02     19.95 o 
 -14   5  10      204.56      216.53     10.83 o 
 -13   5  10       34.50       33.99      5.73 o 
 -12   5  10        0.53        1.66      7.24 o 
 -11   5  10      607.53      626.67     16.11 o 
 -10   5  10       48.34       43.34      5.60 o 
  -9   5  10       16.16       15.41      4.34 o 
  -8   5  10      495.77      500.19     13.34 o 
  -7   5  10       37.91       48.98      4.82 o 
  -6   5  10      573.25      577.27     13.85 o 
  -5   5  10      552.28      533.12     13.36 o 
  -4   5  10        8.51       17.44      4.04 o 
  -3   5  10      871.01      878.17     16.46 o 
  -2   5  10       84.93       97.63      7.19 o 
  -1   5  10       30.22       30.80      4.41 o 
   0   5  10      345.95      349.38     11.33 o 
   1   5  10      143.94      125.91      8.41 o 
   2   5  10       13.96       15.23      4.22 o 
   3   5  10       38.31       36.57      4.84 o 
   4   5  10       18.53        7.52      7.83 o 
   5   5  10      151.92      142.41     10.19 o 
   6   5  10      233.69      247.88     11.62 o 
   7   5  10      393.06      405.82     14.23 o 
   8   5  10      421.71      444.61     14.79 o 
   9   5  10      411.04      466.03     15.19 o 
  10   5  10        5.64       -6.54      7.57 o 
 -14   6  10       72.93       64.20      6.40 o 
 -13   6  10      759.21      811.22     18.95 o 
 -12   6  10       30.32       37.33      5.78 o 
 -11   6  10      648.87      598.09     16.23 o 
 -10   6  10      458.79      478.88     14.65 o 
  -9   6  10      637.85      612.18     15.78 o 
  -8   6  10        0.52        6.51      6.86 o 
  -7   6  10      747.42      749.12     16.89 o 
  -6   6  10        0.20       -7.76      7.76 o 
  -5   6  10       26.03        5.93      5.59 o 
  -4   6  10       73.13       76.07      7.38 o 
  -3   6  10       87.42       99.97      7.92 o 
  -2   6  10      147.36      136.55      8.73 o 
  -1   6  10       40.07       34.32      5.18 o 
   0   6  10        2.88       -0.89      7.08 o 
   1   6  10      846.38      773.10     17.06 o 
   2   6  10       92.84      122.69      8.59 o 
   3   6  10      109.91       99.40      9.32 o 
   4   6  10      279.07      262.06     11.85 o 
   5   6  10     1793.56     1947.10     27.16 o 
   6   6  10      236.35      266.81     11.78 o 
   7   6  10       13.14       25.93      5.62 o 
   8   6  10      350.27      393.28     14.48 o 
 -12   7  10      171.38      158.52     10.84 o 
 -11   7  10      111.55      108.16      9.58 o 
 -10   7  10        4.95        9.89      7.54 o 
  -9   7  10        0.31        0.00      6.74 o 
  -8   7  10        0.18        0.76      7.69 o 
  -7   7  10       66.64       56.11      6.50 o 
  -6   7  10       10.08       -0.60      7.76 o 
  -5   7  10       30.80       33.93      5.92 o 
  -4   7  10      161.98      130.85     10.18 o 
  -3   7  10      449.28      490.57     14.58 o 
  -2   7  10      441.19      460.48     14.50 o 
  -1   7  10       18.17       13.93      5.60 o 
   0   7  10      331.52      306.21     12.56 o 
   1   7  10      898.36      923.02     19.36 o 
   2   7  10       51.92       49.97      6.25 o 
   3   7  10       46.40       59.14      5.98 o 
   4   7  10       23.33       26.07      5.52 o 
   5   7  10      121.18      147.33     11.57 o 
   6   7  10       10.84       11.17      8.16 o 
  -9   8  10      536.91      649.51     17.39 o 
  -8   8  10      170.34      143.70     10.84 o 
  -7   8  10        5.63       -0.40      7.51 o 
  -6   8  10        9.84        2.86      7.88 o 
  -5   8  10      245.13      277.55     12.29 o 
  -4   8  10      516.15      491.52     15.81 o 
  -3   8  10        5.94        7.10      8.16 o 
  -2   8  10       19.30       19.95      5.88 o 
  -1   8  10        3.64       -7.37      8.05 o 
   0   8  10       21.61        6.07      8.32 o 
   1   8  10       26.39       21.99      5.84 o 
   2   8  10       17.01       13.65      5.60 o 
   3   8  10      396.24      365.16     14.46 o 
   4   8  10       68.82       92.22      9.19 o 
 -17   1  11        1.70       -3.27      6.76 o 
 -16   1  11       36.77       41.08      5.39 o 
 -15   1  11      129.88      139.97      9.48 o 
 -14   1  11      139.19      171.92     10.40 o 
 -13   1  11      422.50      395.86     13.35 o 
 -12   1  11      884.50      917.80     17.53 o 
 -11   1  11      625.98      642.07     14.45 o 
 -10   1  11       92.33       99.40      7.62 o 
  -9   1  11       11.76        2.68      5.29 o 
  -8   1  11      347.11      338.57     10.73 o 
  -7   1  11      121.63      131.05      7.38 o 
  -6   1  11       54.29       49.30      4.36 o 
  -5   1  11       57.34       47.60      4.47 o 
  -4   1  11      497.62      504.72     12.00 o 
  -3   1  11      356.22      348.21     10.52 o 
  -2   1  11       43.77       45.48      4.06 o 
  -1   1  11        0.23        6.10      5.14 o 
   1   1  11      907.34      902.89     15.81 o 
   2   1  11      330.10      318.11     10.65 o 
   3   1  11       79.83       86.92      7.24 o 
   4   1  11      488.53      534.13     13.24 o 
   5   1  11        0.09       -0.89      5.83 o 
   6   1  11        4.61        6.88      6.33 o 
   7   1  11       24.88       15.35      5.36 o 
   8   1  11       50.86       54.48      5.60 o 
   9   1  11        7.26        8.21      6.86 o 
  10   1  11      199.95      215.54     10.53 o 
  11   1  11       48.35       46.17      5.63 o 
 -17   2  11       34.01       45.02      5.55 o 
 -16   2  11      448.36      448.62     14.65 o 
 -15   2  11       32.70       30.98      4.99 o 
 -14   2  11      404.28      354.84     13.26 o 
 -13   2  11      288.06      247.81     11.54 o 
 -12   2  11       12.03        8.07      6.74 o 
 -11   2  11     1299.37     1367.50     20.84 o 
 -10   2  11      180.81      172.79      8.94 o 
  -9   2  11      639.52      617.18     14.03 o 
  -8   2  11     1115.89     1176.20     18.40 o 
  -7   2  11     2063.84     2033.42     23.65 o 
  -6   2  11       39.66       40.49      4.14 o 
  -5   2  11      826.63      861.49     15.48 o 
  -4   2  11     1720.52     1735.40     21.47 o 
  -3   2  11      279.45      224.61      8.93 o 
  -2   2  11        9.33        5.16      5.25 o 
   0   2  11     1633.26     1465.14     20.20 o 
   1   2  11       72.37       77.50      6.78 o 
   2   2  11        0.08       -5.47      5.47 o 
   3   2  11      410.81      405.18     11.81 o 
   4   2  11      140.59      137.70      7.95 o 
   5   2  11       48.16       47.53      4.71 o 
   6   2  11      116.89      120.37      9.32 o 
   7   2  11      284.05      311.87     12.03 o 
   8   2  11      685.75      642.69     16.79 o 
   9   2  11        0.20        4.16      6.67 o 
  10   2  11      256.02      252.82     12.13 o 
  11   2  11      258.45      278.70     12.98 o 
 -16   3  11      363.14      337.80     13.40 o 
 -15   3  11      305.85      308.99     12.40 o 
 -14   3  11        3.98        3.77      7.07 o 
 -13   3  11      221.80      214.79     10.88 o 
 -12   3  11      900.24      873.17     17.83 o 
 -11   3  11       38.72       37.93      5.35 o 
 -10   3  11       22.35       19.48      4.43 o 
  -9   3  11      498.94      489.82     13.35 o 
  -8   3  11       79.80       68.02      5.11 o 
  -7   3  11      189.38      176.49      8.78 o 
  -6   3  11      384.40      359.14     11.37 o 
  -5   3  11       88.98       82.56      7.15 o 
  -4   3  11      722.95      732.17     14.81 o 
  -3   3  11        0.39       -1.06      5.10 o 
  -2   3  11        6.75        5.54      3.80 o 
  -1   3  11     1002.47     1018.49     17.19 o 
   0   3  11      382.95      382.05     11.47 o 
   1   3  11        4.40       -5.40      5.64 o 
   2   3  11       54.40       53.83      4.70 o 
   3   3  11      165.63      176.94      8.92 o 
   4   3  11      293.47      285.44     10.99 o 
   5   3  11       13.06        5.45      5.14 o 
   6   3  11      118.09      117.03      9.68 o 
   7   3  11       14.68       11.21      5.34 o 
   8   3  11       18.66       19.42      5.30 o 
   9   3  11        6.38       15.26      4.81 o 
  10   3  11        7.44       14.62      5.00 o 
 -16   4  11      912.71      967.39     20.70 o 
 -15   4  11        5.71        9.19      6.99 o 
 -14   4  11      467.06      471.13     14.94 o 
 -13   4  11      804.20      857.21     18.35 o 
 -12   4  11        4.25        6.54      5.09 o 
 -11   4  11        1.48        0.00      7.13 o 
 -10   4  11      248.34      261.42     11.50 o 
  -9   4  11       23.70       14.37      5.11 o 
  -8   4  11      374.68      333.36     11.15 o 
  -7   4  11       89.21       92.48      7.48 o 
  -6   4  11       20.34       15.50      4.06 o 
  -5   4  11      312.55      335.25     10.92 o 
  -4   4  11       35.01       43.61      4.53 o 
  -3   4  11      230.39      245.06      9.60 o 
  -2   4  11      467.20      438.01     12.66 o 
  -1   4  11        0.19        0.78      5.49 o 
   0   4  11      390.46      386.65     11.90 o 
   1   4  11       65.49       69.87      5.05 o 
   2   4  11      300.34      305.82     10.96 o 
   3   4  11      222.00      191.05     10.89 o 
   4   4  11       55.93       69.13      5.79 o 
   5   4  11      125.65      114.69      9.80 o 
   6   4  11      159.14      150.07     10.91 o 
   7   4  11       91.53       75.69      6.46 o 
   8   4  11        6.62        3.94      7.13 o 
   9   4  11        6.45       -7.91      7.91 o 
 -14   5  11      187.86      191.66     11.27 o 
 -13   5  11       27.87       36.11      5.53 o 
 -12   5  11       38.94       35.74      5.58 o 
 -11   5  11      192.11      154.48     10.83 o 
 -10   5  11      876.53      882.46     18.74 o 
  -9   5  11      291.47      282.83     12.09 o 
  -8   5  11      386.66      329.82     12.40 o 
  -7   5  11      233.23      199.06     10.84 o 
  -6   5  11      192.43      187.86     10.34 o 
  -5   5  11      276.81      260.54     11.17 o 
  -4   5  11        2.67       10.76      3.99 o 
  -3   5  11        2.89       -2.57      6.07 o 
  -2   5  11       48.77       51.33      4.97 o 
  -1   5  11      184.69      187.48     10.04 o 
   0   5  11       19.28       21.74      5.31 o 
   1   5  11       32.82       39.42      5.73 o 
   2   5  11      146.47      136.78      9.37 o 
   3   5  11      117.10      119.36     10.48 o 
   4   5  11      220.48      207.19     11.03 o 
   5   5  11      347.82      356.35     13.42 o 
   6   5  11      226.99      214.47     11.57 o 
   7   5  11       46.35       50.93      6.45 o 
   8   5  11      903.07      917.60     20.52 o 
 -13   6  11       27.19       28.89      6.02 o 
 -12   6  11        6.11       12.53      5.04 o 
 -11   6  11        0.19       -7.12      7.53 o 
 -10   6  11        0.01        4.81      6.65 o 
  -9   6  11      154.15      149.78     10.57 o 
  -8   6  11      266.83      232.24     12.42 o 
  -7   6  11        0.59       -2.23      7.73 o 
  -6   6  11       70.64       70.94      6.13 o 
  -5   6  11        9.17       14.28      5.42 o 
  -4   6  11      358.28      382.88     13.20 o 
  -3   6  11      198.59      170.81     11.07 o 
  -2   6  11      303.73      351.35     12.91 o 
  -1   6  11      545.89      534.62     15.45 o 
   0   6  11       17.19       32.23      5.39 o 
   1   6  11       59.57       50.44      6.26 o 
   2   6  11      154.53      161.36     10.84 o 
   3   6  11       45.05       49.12      5.94 o 
   4   6  11      173.08      184.81     10.69 o 
   5   6  11       62.29       56.71      6.40 o 
   6   6  11       17.45       21.43      6.01 o 
 -10   7  11       25.44       37.71      5.99 o 
  -9   7  11      856.64      850.37     19.68 o 
  -8   7  11      167.42      161.99     10.73 o 
  -7   7  11      115.20      133.05     10.60 o 
  -6   7  11     1330.51     1334.54     23.35 o 
  -5   7  11     1139.53     1044.04     20.89 o 
  -4   7  11       56.89       65.53      6.32 o 
  -3   7  11      205.70      222.71     11.32 o 
  -2   7  11     1028.18     1031.29     20.93 o 
  -1   7  11        7.38       13.84      5.40 o 
   0   7  11      339.80      337.80     13.70 o 
   1   7  11      170.97      184.27     11.30 o 
   2   7  11      120.53      121.57     10.19 o 
   3   7  11       97.78      119.73     10.08 o 
   4   7  11      146.67      201.17     11.49 o 
  -6   8  11      415.94      359.49     14.47 o 
  -5   8  11       23.72       20.68      6.01 o 
  -4   8  11        1.13       -3.05      8.16 o 
  -3   8  11      113.71      116.19     10.00 o 
  -2   8  11     1439.25     1435.53     25.21 o 
  -1   8  11      185.16      182.26     11.47 o 
   0   8  11      400.06      367.36     14.76 o 
 -16   0  12       11.04       15.18      4.76 o 
 -15   0  12     1968.28     1950.07     27.52 o 
 -14   0  12     2270.76     2305.16     29.07 o 
 -13   0  12       28.60       39.05      5.29 o 
 -12   0  12      952.76      971.41     18.83 o 
 -11   0  12      247.88      239.90     11.04 o 
 -10   0  12      511.89      522.94     14.00 o 
  -9   0  12      218.88      195.00      9.23 o 
  -8   0  12      886.50      874.99     16.41 o 
  -7   0  12       11.62       10.25      3.80 o 
  -6   0  12      510.46      521.92     12.91 o 
  -5   0  12      342.28      363.56     11.02 o 
  -4   0  12       81.05       83.02      6.99 o 
  -3   0  12      478.00      487.24     12.64 o 
  -2   0  12     1127.52     1176.03     18.74 o 
  -1   0  12        2.42        8.39      4.29 o 
   0   0  12     3460.58     3537.42     32.08 o 
   1   0  12      188.13      164.87      8.58 o 
   2   0  12       21.25        8.31      5.58 o 
   3   0  12      954.92      945.62     17.95 o 
   4   0  12      500.82      484.65     13.94 o 
   5   0  12      917.22      912.46     18.42 o 
   6   0  12      497.90      422.98     14.16 o 
   7   0  12     1548.68     1519.19     24.03 o 
   8   0  12        9.90       13.73      4.76 o 
   9   0  12        2.56        9.50      4.61 o 
 -16   1  12      193.26      212.18     11.26 o 
 -15   1  12      141.35      155.23      9.62 o 
 -14   1  12        3.17        4.11      6.59 o 
 -13   1  12      252.17      248.75     11.36 o 
 -12   1  12      139.75      142.75      9.76 o 
 -11   1  12       57.82       46.26      5.77 o 
 -10   1  12      141.49      143.80      9.46 o 
  -9   1  12       85.29       98.94      7.25 o 
  -8   1  12       64.95       74.11      7.00 o 
  -7   1  12      238.52      257.44      9.79 o 
  -6   1  12      118.44      109.39      7.87 o 
  -5   1  12        5.04        6.74      5.29 o 
  -4   1  12      660.91      644.22     14.13 o 
  -3   1  12     1224.44     1255.60     19.37 o 
  -2   1  12        3.36        0.54      5.54 o 
  -1   1  12     1407.63     1437.58     21.04 o 
   0   1  12      867.65      691.05     15.28 o 
   1   1  12       73.35       42.26      4.87 o 
   2   1  12       26.24       28.35      4.37 o 
   3   1  12       38.37       43.03      5.29 o 
   4   1  12       95.08       99.28      8.64 o 
   5   1  12      257.46      243.60     11.06 o 
   6   1  12       42.40       50.20      5.78 o 
   7   1  12      678.12      705.83     17.19 o 
   8   1  12      500.42      510.38     15.79 o 
   9   1  12       33.26       32.52      5.43 o 
 -16   2  12       51.07       53.61      5.93 o 
 -15   2  12      487.39      505.58     15.69 o 
 -14   2  12       35.16       39.44      5.31 o 
 -13   2  12      131.05      133.90     10.01 o 
 -12   2  12      373.76      410.23     13.60 o 
 -11   2  12        4.87        9.37      7.00 o 
 -10   2  12        9.08        6.93      6.88 o 
  -9   2  12       11.62       11.23      4.75 o 
  -8   2  12       56.89       52.72      4.74 o 
  -7   2  12      173.75      158.39      8.93 o 
  -6   2  12      131.17      144.17      8.11 o 
  -5   2  12      457.43      454.12     12.63 o 
  -4   2  12       16.75       23.34      4.11 o 
  -3   2  12      473.37      518.69     13.06 o 
  -2   2  12       18.87       17.77      4.33 o 
  -1   2  12     2420.90     2320.73     26.47 o 
   0   2  12      218.72      198.14      9.81 o 
   1   2  12      211.38      201.15      9.68 o 
   2   2  12       28.22       25.78      5.34 o 
   3   2  12      311.14      306.42     11.80 o 
   4   2  12      250.80      263.41     11.45 o 
   5   2  12        0.03        2.62      6.85 o 
   6   2  12      165.78      185.04     10.70 o 
   7   2  12       79.17       73.35      5.97 o 
   8   2  12      128.11      133.96      9.95 o 
   9   2  12        3.23        8.30      7.01 o 
 -15   3  12      303.63      374.77     13.92 o 
 -14   3  12      313.76      314.18     12.63 o 
 -13   3  12       77.39       97.31      8.06 o 
 -12   3  12       58.21       54.67      6.26 o 
 -11   3  12      378.61      419.57     13.63 o 
 -10   3  12      147.55      116.67      9.60 o 
  -9   3  12       29.47       28.81      5.28 o 
  -8   3  12        0.59        5.97      6.35 o 
  -7   3  12      827.38      842.18     17.20 o 
  -6   3  12       56.52       51.82      4.90 o 
  -5   3  12       39.56       37.00      4.72 o 
  -4   3  12      402.49      411.21     12.33 o 
  -3   3  12      442.36      446.50     12.67 o 
  -2   3  12      291.35      292.74     10.58 o 
  -1   3  12        3.71        6.36      6.27 o 
   0   3  12       41.53       42.86      4.92 o 
   1   3  12       99.07       93.79      8.56 o 
   2   3  12      932.05      936.11     18.50 o 
   3   3  12       54.21       54.29      5.82 o 
   4   3  12       20.36       17.56      5.53 o 
   5   3  12       65.91       76.33      6.10 o 
   6   3  12      214.13      233.69     10.88 o 
   7   3  12       76.85       64.27      5.94 o 
   8   3  12      174.03      199.95     11.01 o 
 -14   4  12      294.69      303.41     13.21 o 
 -13   4  12       98.71      106.47      9.43 o 
 -12   4  12       92.02      107.85      9.13 o 
 -11   4  12       92.76       94.54      9.04 o 
 -10   4  12      391.96      384.75     13.89 o 
  -9   4  12      120.29      106.68      9.42 o 
  -8   4  12      278.35      243.00     11.56 o 
  -7   4  12        2.37        5.60      7.44 o 
  -6   4  12      159.66      153.77      9.90 o 
  -5   4  12        7.51        8.43      6.39 o 
  -4   4  12        8.79       11.12      7.52 o 
  -3   4  12        0.01        0.30      6.95 o 
  -2   4  12       16.43       19.00      5.00 o 
  -1   4  12       81.79       85.20      6.01 o 
   0   4  12      188.87      177.53     10.34 o 
   1   4  12      899.73      905.17     18.39 o 
   2   4  12        4.25        8.44      5.21 o 
   3   4  12       27.64       25.72      5.74 o 
   4   4  12     1114.49     1132.56     21.13 o 
   5   4  12      335.09      383.28     13.61 o 
   6   4  12       97.16      111.27      9.63 o 
   7   4  12      253.44      243.43     12.56 o 
 -13   5  12      122.17      121.01     10.47 o 
 -12   5  12      342.72      368.32     13.98 o 
 -11   5  12      433.02      399.16     14.18 o 
 -10   5  12      591.70      615.96     16.70 o 
  -9   5  12       52.24       31.09      5.70 o 
  -8   5  12      151.62      154.53     10.62 o 
  -7   5  12      185.63      174.10     11.37 o 
  -6   5  12       40.27       44.25      5.69 o 
  -5   5  12       16.79       10.36      7.83 o 
  -4   5  12       11.16        5.68      7.15 o 
  -3   5  12      366.67      364.29     12.62 o 
  -2   5  12      255.44      267.66     11.91 o 
  -1   5  12      237.05      220.61     11.47 o 
   0   5  12       94.05       94.28      9.17 o 
   1   5  12        0.07        4.31      7.68 o 
   2   5  12      607.46      649.02     16.79 o 
   3   5  12      240.84      236.13     12.04 o 
   4   5  12        0.61        1.08      7.46 o 
   5   5  12       68.47       67.05      6.42 o 
   6   5  12       11.93       -2.75      8.06 o 
 -11   6  12       92.13      118.23     10.00 o 
 -10   6  12      248.25      273.59     12.63 o 
  -9   6  12      327.73      394.99     14.42 o 
  -8   6  12      111.18      125.33     10.44 o 
  -7   6  12        3.25       -7.80      7.80 o 
  -6   6  12      473.31      487.67     15.00 o 
  -5   6  12      630.20      648.00     16.65 o 
  -4   6  12      128.94      149.92      9.90 o 
  -3   6  12      464.47      498.61     15.21 o 
  -2   6  12       76.38       69.43      6.45 o 
  -1   6  12      119.75      136.79     10.26 o 
   0   6  12       26.09       10.97      7.83 o 
   1   6  12        6.36        1.42      7.39 o 
   2   6  12        0.01       -2.22      7.18 o 
   3   6  12       81.68       86.54      6.93 o 
   4   6  12        5.02        6.01      8.22 o 
  -7   7  12       16.96        4.11      8.11 o 
  -6   7  12       17.43        2.24      8.74 o 
  -5   7  12      302.10      303.07     13.34 o 
  -4   7  12        4.37        4.11      7.78 o 
  -3   7  12       10.06       31.87      5.96 o 
  -2   7  12      479.01      463.10     15.97 o 
  -1   7  12       22.32       32.00      6.16 o 
   0   7  12        6.32       -0.04      8.24 o 
 -15   1  13        0.55        9.82      7.00 o 
 -14   1  13       70.89       55.93      6.01 o 
 -13   1  13       31.53       36.62      4.90 o 
 -12   1  13       16.75       18.99      4.99 o 
 -11   1  13       34.98       32.71      5.70 o 
 -10   1  13      242.56      254.00     11.69 o 
  -9   1  13      631.81      629.61     15.84 o 
  -8   1  13        0.06        5.60      6.47 o 
  -7   1  13       11.62        8.65      4.79 o 
  -6   1  13      737.97      713.05     16.32 o 
  -5   1  13       67.09       71.44      5.48 o 
  -4   1  13        1.40       -6.26      6.75 o 
  -3   1  13       50.96       54.18      5.55 o 
  -2   1  13        3.27       -6.99      6.99 o 
  -1   1  13      122.61      113.51      9.27 o 
   1   1  13       26.04        9.58      5.04 o 
   2   1  13        8.42       -0.72      7.03 o 
   3   1  13       13.56       19.13      5.14 o 
   4   1  13      571.01      582.29     15.89 o 
   5   1  13      141.84      131.34      9.34 o 
   6   1  13        0.94        4.70      6.23 o 
   7   1  13       84.82      100.41      9.05 o 
 -14   2  13      705.42      691.00     17.74 o 
 -13   2  13      441.46      452.38     14.33 o 
 -12   2  13      165.88      161.34     10.25 o 
 -11   2  13      354.74      372.29     12.96 o 
 -10   2  13       38.48       31.17      5.98 o 
  -9   2  13       81.28       76.95      5.98 o 
  -8   2  13      730.78      669.11     16.13 o 
  -7   2  13       79.84       88.08      8.21 o 
  -6   2  13       69.53       63.59      5.86 o 
  -5   2  13      150.78      148.63      9.62 o 
  -4   2  13       82.67       90.71      8.56 o 
  -3   2  13      224.34      218.91     10.63 o 
  -2   2  13      168.26      115.16      9.39 o 
   2   2  13       93.20       94.04      8.71 o 
   3   2  13        4.33        6.49      5.08 o 
   4   2  13        9.35       12.96      4.66 o 
   5   2  13      142.18      124.84      9.29 o 
   6   2  13        3.39        1.51      7.04 o 
   7   2  13      183.05      163.72     11.40 o 
 -13   3  13       47.21       55.75      5.84 o 
 -12   3  13      782.55      804.83     18.84 o 
 -11   3  13      347.82      372.23     13.27 o 
 -10   3  13      803.60      835.72     18.49 o 
  -9   3  13      113.12      114.16      9.80 o 
  -8   3  13       29.63       28.64      5.64 o 
  -7   3  13      137.88      138.17     10.25 o 
  -6   3  13      330.33      341.49     13.07 o 
  -5   3  13        0.01       10.70      7.33 o 
  -4   3  13      669.32      675.54     16.47 o 
  -3   3  13        1.58       -7.00      7.00 o 
  -2   3  13      142.81      117.46      9.43 o 
  -1   3  13      109.54      113.48      8.83 o 
   0   3  13        0.25       -3.54      7.13 o 
   1   3  13      184.97      162.54     10.44 o 
   2   3  13       91.30       88.26      8.54 o 
   3   3  13       27.98       28.54      5.14 o 
   4   3  13      164.49      177.36     10.70 o 
   5   3  13       93.04       95.13      6.84 o 
   6   3  13        0.06       -3.83      7.10 o 
 -12   4  13      321.74      350.32     13.60 o 
 -11   4  13      502.34      522.31     15.49 o 
 -10   4  13        2.45       -2.44      7.46 o 
  -9   4  13      453.28      494.27     14.85 o 
  -8   4  13      844.30      871.20     18.82 o 
  -7   4  13      195.03      222.65     10.94 o 
  -6   4  13      127.97      101.91      9.92 o 
  -5   4  13      132.91      149.92     10.36 o 
  -4   4  13       48.44       35.83      5.96 o 
  -3   4  13        7.16        6.27      7.86 o 
  -2   4  13      108.96      108.34      9.52 o 
  -1   4  13       53.65       52.26      6.23 o 
   0   4  13       50.32       56.95      5.67 o 
   1   4  13       54.61       56.99      6.03 o 
   2   4  13      701.62      728.24     17.85 o 
   3   4  13       73.10      101.76      8.98 o 
   4   4  13      386.36      416.59     14.65 o 
   5   4  13       59.01       65.31      6.67 o 
 -11   5  13        0.71       -8.00      8.00 o 
 -10   5  13      281.22      281.24     13.36 o 
  -9   5  13      117.28      122.35      9.68 o 
  -8   5  13       39.93       39.76      5.67 o 
  -7   5  13       84.01      100.59      9.34 o 
  -6   5  13      185.88      180.20     10.87 o 
  -5   5  13      561.33      606.24     16.25 o 
  -4   5  13      581.97      613.88     16.54 o 
  -3   5  13      168.08      205.67     10.76 o 
  -2   5  13      288.72      266.19     12.20 o 
  -1   5  13      471.00      455.54     14.61 o 
   0   5  13      146.88      144.53     10.43 o 
   1   5  13       10.94       15.96      5.43 o 
   2   5  13       15.19       16.37      5.28 o 
   3   5  13      129.37      129.74     10.57 o 
  -7   6  13       11.99       10.92      5.74 o 
  -6   6  13        0.01        5.62      7.30 o 
  -5   6  13       12.82       10.43      5.47 o 
  -4   6  13        3.83        5.58      5.70 o 
  -3   6  13      180.53      179.39     11.61 o 
  -2   6  13      111.94      104.70     10.23 o 
  -1   6  13        3.50        9.77      7.58 o 
   0   6  13      268.40      250.25     12.71 o 
 -13   0  14       17.49       28.95      4.63 o 
 -12   0  14       22.67       15.68      4.87 o 
 -11   0  14        0.00       -6.39      6.39 o 
 -10   0  14      419.21      420.57     13.84 o 
  -9   0  14      219.94      249.48     11.03 o 
  -8   0  14      173.25      148.01     10.78 o 
  -7   0  14       18.34       14.47      5.24 o 
  -6   0  14     2143.89     2288.19     29.05 o 
  -5   0  14      517.73      508.93     14.91 o 
  -4   0  14      257.03      253.46     11.80 o 
  -3   0  14      790.14      817.31     18.08 o 
  -2   0  14      822.33      839.72     18.29 o 
  -1   0  14     4077.77     4092.33     38.36 o 
   0   0  14      183.26      184.16     10.59 o 
   1   0  14      172.16      131.54      9.21 o 
   3   0  14       45.12       35.04      5.44 o 
   4   0  14       43.99       41.45      5.36 o 
   5   0  14        1.50       -1.84      7.20 o 
 -13   1  14      221.03      231.37     11.99 o 
 -12   1  14       14.38        9.28      4.99 o 
 -11   1  14       30.14       24.49      5.02 o 
 -10   1  14      644.24      689.84     16.72 o 
  -9   1  14       53.51       52.64      5.44 o 
  -8   1  14        6.15        5.79      6.05 o 
  -7   1  14       50.35       48.89      5.73 o 
  -6   1  14       14.63       14.58      5.35 o 
  -5   1  14       81.21       79.63      6.30 o 
  -4   1  14       89.92       81.67      6.41 o 
  -3   1  14       50.90       55.59      5.96 o 
  -2   1  14     1017.90      954.56     19.47 o 
  -1   1  14      129.42      129.19      9.87 o 
   0   1  14      200.73      138.20      9.87 o 
   2   1  14      837.57      821.38     18.78 o 
   3   1  14        0.95        9.05      6.56 o 
   4   1  14       34.29       37.54      5.40 o 
 -12   2  14        4.83        2.23      7.20 o 
 -11   2  14       32.29       20.60      5.34 o 
 -10   2  14      170.55      154.89     10.39 o 
  -9   2  14       27.00       29.76      5.13 o 
  -8   2  14        2.24        1.70      6.22 o 
  -7   2  14        6.49        0.38      6.70 o 
  -6   2  14       73.94       82.05      5.78 o 
  -5   2  14       10.37       14.04      5.08 o 
  -4   2  14      354.48      327.15     12.88 o 
  -3   2  14        3.86        5.14      5.15 o 
  -2   2  14       32.17       32.08      5.04 o 
  -1   2  14       44.85       40.78      5.26 o 
   0   2  14      333.33      284.17     12.05 o 
   1   2  14       38.77       30.44      5.54 o 
   2   2  14       28.02       24.70      5.48 o 
   3   2  14      124.26      127.59     10.10 o 
   4   2  14       54.36       52.71      6.18 o 
 -11   3  14       35.46       44.47      5.83 o 
 -10   3  14      163.42      139.46      9.94 o 
  -9   3  14      588.06      535.60     15.96 o 
  -8   3  14      174.07      194.17     10.64 o 
  -7   3  14      187.33      177.38     10.49 o 
  -6   3  14      100.63      107.73      9.46 o 
  -5   3  14       73.76       82.21      8.12 o 
  -4   3  14       32.75       29.77      5.10 o 
  -3   3  14      150.20      159.41      9.99 o 
  -2   3  14      382.50      382.02     13.36 o 
  -1   3  14        2.33       -7.48      7.48 o 
   0   3  14       47.68       42.42      5.77 o 
   1   3  14      236.66      205.25     12.00 o 
   2   3  14      238.82      257.39     11.98 o 
   3   3  14       15.84        2.22      7.34 o 
  -9   4  14       44.14       54.73      5.93 o 
  -8   4  14       11.75       22.27      5.39 o 
  -7   4  14      171.87      173.76     11.13 o 
  -6   4  14      520.34      550.05     15.81 o 
  -5   4  14      418.47      398.42     14.13 o 
  -4   4  14      102.95      108.29      9.94 o 
  -3   4  14      632.78      647.93     17.20 o 
  -2   4  14       51.08       42.37      5.82 o 
  -1   4  14        0.23        6.69      7.25 o 
   0   4  14       54.36       49.34      6.25 o 
   1   4  14       27.41       22.67      5.65 o 
  -6   5  14       13.04        8.48      5.42 o 
  -5   5  14        0.25       -0.84      5.55 o 
  -4   5  14      654.51      757.06     19.09 o 
  -3   5  14       46.26       58.16      6.51 o 
  -2   5  14      129.78      125.18     10.29 o 
  -9   1  15       83.77       88.87      6.41 o 
  -8   1  15      259.31      276.01     12.59 o 
  -7   1  15       67.95       71.34      6.05 o 
  -6   1  15      163.84      161.91     10.73 o 
  -5   1  15      490.22      524.76     15.62 o 
  -4   1  15      229.03      230.34     11.86 o 
  -3   1  15      961.15     1009.91     20.98 o 
  -2   1  15      517.33      524.75     15.39 o 
  -1   1  15      240.07      249.73     11.95 o 
   0   1  15       20.91       12.19      5.19 o 
  -9   2  15      303.58      347.64     13.58 o 
  -8   2  15      124.11      113.62      9.80 o 
  -7   2  15       41.19       34.57      5.78 o 
  -6   2  15       12.78        8.94      7.44 o 
  -5   2  15       66.02       65.65      6.16 o 
  -4   2  15       81.65       68.22      6.01 o 
  -3   2  15        2.86        3.36      6.83 o 
  -2   2  15        3.34        7.28      4.74 o 
  -1   2  15      265.50      199.50     11.76 o 
   0   2  15        6.25        9.62      7.08 o 
  -6   3  15        1.46        6.74      4.95 o 
  -5   3  15      447.09      461.49     16.15 o 
  -4   3  15       66.92       70.97      6.20 o 
  -3   3  15      116.65      118.96     10.10 o 
                                                 
